# Supplementary material for: Ethyl 4-amino-3-methyl­benzoate
Source: Acta Crystallogr Sect E Struct Rep Online. 2008 Apr 2;64(Pt 5):o785. doi: 10.1107/S1600536808005989 (PMC2961301; doi:10.1107/S1600536808005989)
Supplement: Supplementary file 1 [file e-64-0o785-sup1.cif]

##############################################################################
###                                                                        ###
###        Electronic paper (Acta Crystallographica Section E)             ###
###                                                                        ###
##############################################################################
#                                                                            #
# This CIF contains the data in a paper accepted for publication in Acta     #
# Crystallographica Section E. It conforms to the requirements of Notes      #
# for Authors for Section E, and has been peer reviewed under the auspices   #
# of the IUCr Commission on Journals.                                        #
#                                                                            #
# Full details of the Crystallographic Information File format               #
# are given in the paper "The Crystallographic Information File (CIF):       #
# a New Standard Archive File for Crystallography" by S. R. Hall, F. H.      #
# Allen and I. D. Brown [Acta Cryst. (1991), A47, 655-685].                  #
#                                                                            #
# The current version of the core CIF dictionary is obtainable from          #
# ftp://ftp.iucr.org/pub/cif_core.dic. The current version number is 2.4.    #
#                                                                            #
# Software is freely available for graphical display of the structure(s) in  #
# this CIF.  For information consult the CIF home page http://www.iucr.org/  #
# cif/home.html                                                              #
#                                                                            #
# This file may be used for bona fide research purposes within the           #
# scientific community so long as proper attribution is given to the journal # 
# article from which it was obtained.                                        #
#                                                                            #
##############################################################################
                                             
data_I
_audit_creation_method     SHELXL-97
_chemical_name_systematic
;
Ethyl 4-amino-3-methylbenzoate
;
_chemical_name_common     ?
_chemical_formula_moiety     'C10 H13 N O2'
_chemical_formula_sum     'C10 H13 N O2'
_chemical_formula_iupac     'C10 H13 N O2'
_chemical_formula_weight     179.21
_chemical_melting_point     ?
_symmetry_cell_setting     triclinic
_symmetry_space_group_name_H-M     'P -1'
_symmetry_space_group_name_Hall     '-P 1'
loop_
    _symmetry_equiv_pos_as_xyz
    'x, y, z'
    '-x, -y, -z'
_cell_length_a     8.0110(16)
_cell_length_b     8.7030(17)
_cell_length_c     15.835(3)
_cell_angle_alpha     90.78(3)
_cell_angle_beta     95.13(3)
_cell_angle_gamma     114.34(3)
_cell_volume     1000.3(3)
_cell_formula_units_Z     4
_cell_measurement_reflns_used     25
_cell_measurement_theta_min     10
_cell_measurement_theta_max     14
_cell_measurement_temperature     298(2)
_exptl_crystal_description     block
_exptl_crystal_colour     colorless
_exptl_crystal_size_max     0.30
_exptl_crystal_size_mid     0.20
_exptl_crystal_size_min     0.10
_exptl_crystal_density_diffrn     1.190
_exptl_crystal_density_meas     ?
_exptl_crystal_density_method     'not measured'
_exptl_crystal_F_000     384
_exptl_absorpt_coefficient_mu     0.083
_exptl_absorpt_correction_type     psi-scan
_exptl_absorpt_process_details     '(North <i>et al.</i>,  1968)'
_exptl_absorpt_correction_T_min     0.9746
_exptl_absorpt_correction_T_max     0.9913
_exptl_special_details
;
;
_diffrn_ambient_temperature     298(2)
_diffrn_radiation_type     MoK\a
_diffrn_radiation_wavelength     0.71073
_diffrn_radiation_source     'fine-focus sealed tube'
_diffrn_radiation_monochromator     graphite
_diffrn_measurement_device_type     'Enraf--Nonius CAD-4'
_diffrn_measurement_method     \w/2\q
_diffrn_detector_area_resol_mean     ?
_diffrn_reflns_number     3874
_diffrn_reflns_av_R_equivalents     0.0521
_diffrn_reflns_av_sigmaI/netI     0.0404
_diffrn_reflns_theta_min     1.29
_diffrn_reflns_theta_max     25.17
_diffrn_reflns_theta_full     25.17
_diffrn_measured_fraction_theta_max     1.000
_diffrn_measured_fraction_theta_full     1.000
_diffrn_reflns_limit_h_min     -9
_diffrn_reflns_limit_h_max     9
_diffrn_reflns_limit_k_min     -10
_diffrn_reflns_limit_k_max     10
_diffrn_reflns_limit_l_min     0
_diffrn_reflns_limit_l_max     18
_diffrn_standards_number     3
_diffrn_standards_interval_count     200
_diffrn_standards_interval_time     2h
_diffrn_standards_decay_%     0
_refine_special_details
;
 Refinement of F^2^ against ALL reflections.  The weighted R-factor wR and
 goodness of fit S are based on F^2^, conventional R-factors R are based
 on F, with F set to zero for negative F^2^. The threshold expression of
 F^2^ > 2sigma(F^2^) is used only for calculating R-factors(gt) etc. and is
 not relevant to the choice of reflections for refinement.  R-factors based
 on F^2^ are statistically about twice as large as those based on F, and R-
 factors based on ALL data will be even larger.
;
_reflns_number_total     3594
_reflns_number_gt     2146
_reflns_threshold_expression     I>2\s(I)
_refine_ls_structure_factor_coef     Fsqd
_refine_ls_matrix_type     full
_refine_ls_R_factor_all     0.1172
_refine_ls_R_factor_gt     0.0745
_refine_ls_wR_factor_gt     0.1511
_refine_ls_wR_factor_ref     0.1765
_refine_ls_goodness_of_fit_ref     1.018
_refine_ls_restrained_S_all     1.018
_refine_ls_number_reflns     3594
_refine_ls_number_parameters     235
_refine_ls_number_restraints     0
_refine_ls_hydrogen_treatment     constr
_refine_ls_weighting_scheme     calc
_refine_ls_weighting_details
              'calc w=1/[\s^2^(Fo^2^)+(0.04P)^2^+1.2P] where P=(Fo^2^+2Fc^2^)/3'
_atom_sites_solution_hydrogens     geom
_atom_sites_solution_primary     direct
_atom_sites_solution_secondary     difmap
_refine_ls_shift/su_max     0.000
_refine_ls_shift/su_mean     0.000
_refine_diff_density_max     0.231
_refine_diff_density_min     -0.225
_refine_ls_extinction_method     none
_refine_ls_extinction_coef     ?
loop_
    _atom_type_symbol
    _atom_type_description
    _atom_type_scat_dispersion_real
    _atom_type_scat_dispersion_imag
    _atom_type_scat_source
    'C' 'C' 0.0033 0.0016
                         'International Tables Vol C Tables 4.2.6.8 and 6.1.1.4'
    'H' 'H' 0.0000 0.0000
                         'International Tables Vol C Tables 4.2.6.8 and 6.1.1.4'
    'N' 'N' 0.0061 0.0033
                         'International Tables Vol C Tables 4.2.6.8 and 6.1.1.4'
    'O' 'O' 0.0106 0.0060
                         'International Tables Vol C Tables 4.2.6.8 and 6.1.1.4'
_computing_data_collection     'CAD-4 Software (Enraf--Nonius, 1989)'
_computing_cell_refinement     'CAD-4 Software (Enraf--Nonius, 1989)'
_computing_data_reduction     'XCAD4(Harms & Wocadlo,1995)'
_computing_structure_solution     'SHELXS97 (Sheldrick, 2008)'
_computing_structure_refinement     'SHELXL97 (Sheldrick, 2008)'
_computing_molecular_graphics     'SHELXTL (Sheldrick, 2008)'
_computing_publication_material     'SHELXL97 (Sheldrick, 2008)'
loop_
    _atom_site_type_symbol
    _atom_site_label
    _atom_site_fract_x
    _atom_site_fract_y
    _atom_site_fract_z
    _atom_site_U_iso_or_equiv
    _atom_site_adp_type
    _atom_site_calc_flag
    _atom_site_refinement_flags
    _atom_site_occupancy
    _atom_site_disorder_assembly
    _atom_site_disorder_group
    O O1 1.2476(4) 0.4839(3) 1.01662(15) 0.0684(7) Uani d . 1 . .
    O O2 1.2577(4) 0.5912(3) 0.88836(15) 0.0742(8) Uani d . 1 . .
    N N1 0.5942(5) -0.1423(4) 0.8227(2) 0.0872(11) Uani d . 1 . .
    H H1A 0.5484 -0.2192 0.8580 0.105 Uiso calc R 1 . .
    H H1B 0.5509 -0.1604 0.7701 0.105 Uiso calc R 1 . .
    C C1 1.4390(7) 0.6205(6) 1.1432(2) 0.0884(13) Uani d . 1 . .
    H H1C 1.5389 0.7220 1.1674 0.133 Uiso calc R 1 . .
    H H1D 1.4718 0.5267 1.1505 0.133 Uiso calc R 1 . .
    H H1E 1.3311 0.6012 1.1712 0.133 Uiso calc R 1 . .
    C C2 1.3999(6) 0.6384(5) 1.0501(2) 0.0695(10) Uani d . 1 . .
    H H2A 1.3681 0.7338 1.0420 0.083 Uiso calc R 1 . .
    H H2B 1.5077 0.6571 1.0211 0.083 Uiso calc R 1 . .
    C C3 1.1842(5) 0.4730(4) 0.9338(2) 0.0549(8) Uani d . 1 . .
    C C4 1.0343(5) 0.3145(4) 0.9073(2) 0.0514(8) Uani d . 1 . .
    C C5 0.9506(5) 0.1886(4) 0.9638(2) 0.0620(10) Uani d . 1 . .
    H H5A 0.9932 0.2072 1.0212 0.074 Uiso calc R 1 . .
    C C6 0.8093(5) 0.0413(4) 0.9358(2) 0.0629(10) Uani d . 1 . .
    H H6A 0.7590 -0.0410 0.9743 0.075 Uiso calc R 1 . .
    C C7 0.7362(5) 0.0087(4) 0.8503(2) 0.0607(9) Uani d . 1 . .
    C C8 0.8176(5) 0.1308(4) 0.7910(2) 0.0579(9) Uani d . 1 . .
    C C9 0.9597(5) 0.2792(4) 0.8216(2) 0.0537(8) Uani d . 1 . .
    H H9A 1.0103 0.3620 0.7834 0.064 Uiso calc R 1 . .
    C C10 0.7439(6) 0.0996(5) 0.6984(2) 0.0790(12) Uani d . 1 . .
    H H10A 0.8184 0.1926 0.6672 0.119 Uiso calc R 1 . .
    H H10B 0.6192 0.0889 0.6924 0.119 Uiso calc R 1 . .
    H H10C 0.7471 -0.0026 0.6767 0.119 Uiso calc R 1 . .
    O O3 0.2589(4) 0.2954(3) 0.47872(15) 0.0695(7) Uani d . 1 . .
    O O4 0.1772(4) 0.3743(3) 0.59841(17) 0.0836(9) Uani d . 1 . .
    N N2 0.2153(5) -0.3189(4) 0.69728(19) 0.0828(11) Uani d . 1 . .
    H H2C 0.1979 -0.3380 0.7496 0.099 Uiso calc R 1 . .
    H H2D 0.2337 -0.3903 0.6656 0.099 Uiso calc R 1 . .
    C C11 0.3055(7) 0.4392(6) 0.3509(3) 0.0990(15) Uani d . 1 . .
    H H11A 0.3072 0.5370 0.3229 0.149 Uiso calc R 1 . .
    H H11B 0.2152 0.3391 0.3204 0.149 Uiso calc R 1 . .
    H H11C 0.4248 0.4375 0.3523 0.149 Uiso calc R 1 . .
    C C12 0.2570(6) 0.4456(5) 0.4406(2) 0.0764(11) Uani d . 1 . .
    H H12A 0.3465 0.5466 0.4722 0.092 Uiso calc R 1 . .
    H H12B 0.1360 0.4461 0.4403 0.092 Uiso calc R 1 . .
    C C13 0.2119(5) 0.2726(5) 0.5596(2) 0.0608(9) Uani d . 1 . .
    C C14 0.2194(5) 0.1199(4) 0.59291(19) 0.0543(8) Uani d . 1 . .
    C C15 0.1854(5) 0.0871(4) 0.6782(2) 0.0545(8) Uani d . 1 . .
    H H15A 0.1632 0.1649 0.7108 0.065 Uiso calc R 1 . .
    C C16 0.1840(5) -0.0559(4) 0.7146(2) 0.0549(8) Uani d . 1 . .
    C C17 0.2137(5) -0.1753(4) 0.6644(2) 0.0597(9) Uani d . 1 . .
    C C18 0.2476(6) -0.1425(5) 0.5793(2) 0.0682(11) Uani d . 1 . .
    H H18A 0.2686 -0.2200 0.5458 0.082 Uiso calc R 1 . .
    C C19 0.2499(5) 0.0029(5) 0.5451(2) 0.0660(10) Uani d . 1 . .
    H H19A 0.2724 0.0221 0.4887 0.079 Uiso calc R 1 . .
    C C20 0.1455(6) -0.0876(5) 0.8067(2) 0.0768(12) Uani d . 1 . .
    H H20A 0.1279 0.0055 0.8312 0.115 Uiso calc R 1 . .
    H H20B 0.2479 -0.0986 0.8379 0.115 Uiso calc R 1 . .
    H H20C 0.0363 -0.1897 0.8089 0.115 Uiso calc R 1 . .
loop_
    _atom_site_aniso_label
    _atom_site_aniso_U_11
    _atom_site_aniso_U_22
    _atom_site_aniso_U_33
    _atom_site_aniso_U_12
    _atom_site_aniso_U_13
    _atom_site_aniso_U_23
    O1 0.0901(18) 0.0660(16) 0.0515(14) 0.0347(14) 0.0056(13) 0.0157(12)
    O2 0.100(2) 0.0594(15) 0.0596(16) 0.0282(14) 0.0118(14) 0.0263(13)
    N1 0.099(3) 0.072(2) 0.078(2) 0.021(2) 0.013(2) 0.0202(18)
    C1 0.114(4) 0.099(3) 0.063(3) 0.059(3) -0.010(2) -0.008(2)
    C2 0.090(3) 0.060(2) 0.067(2) 0.040(2) 0.000(2) 0.0075(19)
    C3 0.068(2) 0.055(2) 0.051(2) 0.0334(18) 0.0094(17) 0.0118(16)
    C4 0.068(2) 0.0485(19) 0.0467(18) 0.0319(17) 0.0108(16) 0.0142(15)
    C5 0.087(3) 0.060(2) 0.048(2) 0.037(2) 0.0177(18) 0.0259(17)
    C6 0.078(3) 0.057(2) 0.057(2) 0.030(2) 0.0191(19) 0.0255(18)
    C7 0.072(2) 0.049(2) 0.067(2) 0.0285(18) 0.0145(19) 0.0180(17)
    C8 0.073(2) 0.062(2) 0.049(2) 0.0373(19) 0.0100(17) 0.0149(17)
    C9 0.073(2) 0.0505(19) 0.0439(18) 0.0305(18) 0.0133(16) 0.0173(15)
    C10 0.096(3) 0.076(3) 0.056(2) 0.026(2) 0.006(2) 0.012(2)
    O3 0.0994(19) 0.0705(16) 0.0524(15) 0.0462(15) 0.0200(13) 0.0246(12)
    O4 0.140(3) 0.0684(17) 0.0626(17) 0.0603(18) 0.0224(16) 0.0110(14)
    N2 0.148(3) 0.070(2) 0.0511(18) 0.065(2) 0.0102(19) 0.0136(16)
    C11 0.135(4) 0.104(4) 0.066(3) 0.053(3) 0.022(3) 0.038(3)
    C12 0.102(3) 0.068(2) 0.066(3) 0.041(2) 0.012(2) 0.027(2)
    C13 0.077(2) 0.064(2) 0.047(2) 0.034(2) 0.0102(17) 0.0113(17)
    C14 0.072(2) 0.055(2) 0.0380(17) 0.0288(17) 0.0062(15) 0.0088(15)
    C15 0.079(2) 0.056(2) 0.0427(18) 0.0406(18) 0.0107(16) 0.0082(15)
    C16 0.076(2) 0.061(2) 0.0390(17) 0.0380(18) 0.0113(16) 0.0099(15)
    C17 0.094(3) 0.055(2) 0.0438(19) 0.045(2) 0.0064(17) 0.0099(15)
    C18 0.117(3) 0.064(2) 0.0439(19) 0.057(2) 0.011(2) 0.0021(17)
    C19 0.099(3) 0.069(2) 0.0382(18) 0.041(2) 0.0134(18) 0.0084(17)
    C20 0.120(3) 0.095(3) 0.042(2) 0.068(3) 0.022(2) 0.0199(19)
_geom_special_details
;
 All esds (except the esd in the dihedral angle between two l.s. planes)
 are estimated using the full covariance matrix.  The cell esds are taken
 into account individually in the estimation of esds in distances, angles
 and torsion angles; correlations between esds in cell parameters are only
 used when they are defined by crystal symmetry.  An approximate (isotropic)
 treatment of cell esds is used for estimating esds involving l.s. planes.
;
loop_
    _geom_bond_atom_site_label_1
    _geom_bond_atom_site_label_2
    _geom_bond_site_symmetry_2
    _geom_bond_distance
    _geom_bond_publ_flag
    O1 C3 . 1.351(4) ?
    O1 C2 . 1.446(4) ?
    O2 C3 . 1.232(4) ?
    N1 C7 . 1.369(5) ?
    N1 H1A . 0.8600 ?
    N1 H1B . 0.8600 ?
    C1 C2 . 1.503(5) ?
    C1 H1C . 0.9600 ?
    C1 H1D . 0.9600 ?
    C1 H1E . 0.9600 ?
    C2 H2A . 0.9700 ?
    C2 H2B . 0.9700 ?
    C3 C4 . 1.432(5) ?
    C4 C5 . 1.407(4) ?
    C4 C9 . 1.409(4) ?
    C5 C6 . 1.349(5) ?
    C5 H5A . 0.9300 ?
    C6 C7 . 1.404(5) ?
    C6 H6A . 0.9300 ?
    C7 C8 . 1.414(5) ?
    C8 C9 . 1.367(5) ?
    C8 C10 . 1.509(5) ?
    C9 H9A . 0.9300 ?
    C10 H10A . 0.9600 ?
    C10 H10B . 0.9600 ?
    C10 H10C . 0.9600 ?
    O3 C13 . 1.362(4) ?
    O3 C12 . 1.452(4) ?
    O4 C13 . 1.207(4) ?
    N2 C17 . 1.365(4) ?
    N2 H2C . 0.8600 ?
    N2 H2D . 0.8600 ?
    C11 C12 . 1.513(5) ?
    C11 H11A . 0.9600 ?
    C11 H11B . 0.9600 ?
    C11 H11C . 0.9600 ?
    C12 H12A . 0.9700 ?
    C12 H12B . 0.9700 ?
    C13 C14 . 1.458(5) ?
    C14 C19 . 1.374(5) ?
    C14 C15 . 1.411(4) ?
    C15 C16 . 1.375(4) ?
    C15 H15A . 0.9300 ?
    C16 C17 . 1.409(4) ?
    C16 C20 . 1.522(4) ?
    C17 C18 . 1.409(4) ?
    C18 C19 . 1.376(5) ?
    C18 H18A . 0.9300 ?
    C19 H19A . 0.9300 ?
    C20 H20A . 0.9600 ?
    C20 H20B . 0.9600 ?
    C20 H20C . 0.9600 ?
loop_
    _geom_angle_atom_site_label_1
    _geom_angle_atom_site_label_2
    _geom_angle_atom_site_label_3
    _geom_angle_site_symmetry_1
    _geom_angle_site_symmetry_3
    _geom_angle
    _geom_angle_publ_flag
    C3 O1 C2 . . 118.2(3) ?
    C7 N1 H1A . . 120.0 ?
    C7 N1 H1B . . 120.0 ?
    H1A N1 H1B . . 120.0 ?
    C2 C1 H1C . . 109.5 ?
    C2 C1 H1D . . 109.5 ?
    H1C C1 H1D . . 109.5 ?
    C2 C1 H1E . . 109.5 ?
    H1C C1 H1E . . 109.5 ?
    H1D C1 H1E . . 109.5 ?
    O1 C2 C1 . . 107.6(3) ?
    O1 C2 H2A . . 110.2 ?
    C1 C2 H2A . . 110.2 ?
    O1 C2 H2B . . 110.2 ?
    C1 C2 H2B . . 110.2 ?
    H2A C2 H2B . . 108.5 ?
    O2 C3 O1 . . 120.3(3) ?
    O2 C3 C4 . . 126.2(3) ?
    O1 C3 C4 . . 113.5(3) ?
    C5 C4 C9 . . 116.4(3) ?
    C5 C4 C3 . . 123.1(3) ?
    C9 C4 C3 . . 120.5(3) ?
    C6 C5 C4 . . 121.0(3) ?
    C6 C5 H5A . . 119.5 ?
    C4 C5 H5A . . 119.5 ?
    C5 C6 C7 . . 121.8(3) ?
    C5 C6 H6A . . 119.1 ?
    C7 C6 H6A . . 119.1 ?
    N1 C7 C6 . . 121.1(3) ?
    N1 C7 C8 . . 119.7(3) ?
    C6 C7 C8 . . 119.1(3) ?
    C9 C8 C7 . . 117.5(3) ?
    C9 C8 C10 . . 121.9(3) ?
    C7 C8 C10 . . 120.6(3) ?
    C8 C9 C4 . . 124.2(3) ?
    C8 C9 H9A . . 117.9 ?
    C4 C9 H9A . . 117.9 ?
    C8 C10 H10A . . 109.5 ?
    C8 C10 H10B . . 109.5 ?
    H10A C10 H10B . . 109.5 ?
    C8 C10 H10C . . 109.5 ?
    H10A C10 H10C . . 109.5 ?
    H10B C10 H10C . . 109.5 ?
    C13 O3 C12 . . 116.0(3) ?
    C17 N2 H2C . . 120.0 ?
    C17 N2 H2D . . 120.0 ?
    H2C N2 H2D . . 120.0 ?
    C12 C11 H11A . . 109.5 ?
    C12 C11 H11B . . 109.5 ?
    H11A C11 H11B . . 109.5 ?
    C12 C11 H11C . . 109.5 ?
    H11A C11 H11C . . 109.5 ?
    H11B C11 H11C . . 109.5 ?
    O3 C12 C11 . . 106.2(3) ?
    O3 C12 H12A . . 110.5 ?
    C11 C12 H12A . . 110.5 ?
    O3 C12 H12B . . 110.5 ?
    C11 C12 H12B . . 110.5 ?
    H12A C12 H12B . . 108.7 ?
    O4 C13 O3 . . 121.9(3) ?
    O4 C13 C14 . . 125.8(3) ?
    O3 C13 C14 . . 112.2(3) ?
    C19 C14 C15 . . 118.2(3) ?
    C19 C14 C13 . . 123.8(3) ?
    C15 C14 C13 . . 118.0(3) ?
    C16 C15 C14 . . 122.3(3) ?
    C16 C15 H15A . . 118.8 ?
    C14 C15 H15A . . 118.8 ?
    C15 C16 C17 . . 118.7(3) ?
    C15 C16 C20 . . 120.9(3) ?
    C17 C16 C20 . . 120.4(3) ?
    N2 C17 C16 . . 121.3(3) ?
    N2 C17 C18 . . 119.7(3) ?
    C16 C17 C18 . . 119.0(3) ?
    C19 C18 C17 . . 120.8(3) ?
    C19 C18 H18A . . 119.6 ?
    C17 C18 H18A . . 119.6 ?
    C14 C19 C18 . . 121.0(3) ?
    C14 C19 H19A . . 119.5 ?
    C18 C19 H19A . . 119.5 ?
    C16 C20 H20A . . 109.5 ?
    C16 C20 H20B . . 109.5 ?
    H20A C20 H20B . . 109.5 ?
    C16 C20 H20C . . 109.5 ?
    H20A C20 H20C . . 109.5 ?
    H20B C20 H20C . . 109.5 ?
loop_
    _geom_torsion_atom_site_label_1
    _geom_torsion_atom_site_label_2
    _geom_torsion_atom_site_label_3
    _geom_torsion_atom_site_label_4
    _geom_torsion_site_symmetry_1
    _geom_torsion_site_symmetry_2
    _geom_torsion_site_symmetry_3
    _geom_torsion_site_symmetry_4
    _geom_torsion
    _geom_torsion_publ_flag
    C3 O1 C2 C1 . . . . 178.1(3) ?
    C2 O1 C3 O2 . . . . 1.4(5) ?
    C2 O1 C3 C4 . . . . 179.7(3) ?
    O2 C3 C4 C5 . . . . -176.4(3) ?
    O1 C3 C4 C5 . . . . 5.4(5) ?
    O2 C3 C4 C9 . . . . 2.0(5) ?
    O1 C3 C4 C9 . . . . -176.2(3) ?
    C9 C4 C5 C6 . . . . 1.4(5) ?
    C3 C4 C5 C6 . . . . 179.9(3) ?
    C4 C5 C6 C7 . . . . -1.9(6) ?
    C5 C6 C7 N1 . . . . 179.2(4) ?
    C5 C6 C7 C8 . . . . 2.7(6) ?
    N1 C7 C8 C9 . . . . -179.6(3) ?
    C6 C7 C8 C9 . . . . -3.0(5) ?
    N1 C7 C8 C10 . . . . 2.9(5) ?
    C6 C7 C8 C10 . . . . 179.4(3) ?
    C7 C8 C9 C4 . . . . 2.8(5) ?
    C10 C8 C9 C4 . . . . -179.7(3) ?
    C5 C4 C9 C8 . . . . -2.0(5) ?
    C3 C4 C9 C8 . . . . 179.6(3) ?
    C13 O3 C12 C11 . . . . -177.7(3) ?
    C12 O3 C13 O4 . . . . -2.5(5) ?
    C12 O3 C13 C14 . . . . -179.4(3) ?
    O4 C13 C14 C19 . . . . 176.4(4) ?
    O3 C13 C14 C19 . . . . -6.9(5) ?
    O4 C13 C14 C15 . . . . -0.8(6) ?
    O3 C13 C14 C15 . . . . 176.0(3) ?
    C19 C14 C15 C16 . . . . 0.8(5) ?
    C13 C14 C15 C16 . . . . 178.1(3) ?
    C14 C15 C16 C17 . . . . -1.4(5) ?
    C14 C15 C16 C20 . . . . -179.6(3) ?
    C15 C16 C17 N2 . . . . 179.5(4) ?
    C20 C16 C17 N2 . . . . -2.3(6) ?
    C15 C16 C17 C18 . . . . 1.3(5) ?
    C20 C16 C17 C18 . . . . 179.5(4) ?
    N2 C17 C18 C19 . . . . -178.9(4) ?
    C16 C17 C18 C19 . . . . -0.7(6) ?
    C15 C14 C19 C18 . . . . -0.1(6) ?
    C13 C14 C19 C18 . . . . -177.2(4) ?
    C17 C18 C19 C14 . . . . 0.0(6) ?
loop_
    _geom_hbond_atom_site_label_D
    _geom_hbond_atom_site_label_H
    _geom_hbond_atom_site_label_A
    _geom_hbond_site_symmetry_A
    _geom_hbond_distance_DH
    _geom_hbond_distance_HA
    _geom_hbond_distance_DA
    _geom_hbond_angle_DHA
    N1 H1A O2 1_445 0.86 2.33 3.023(5) 138
    N1 H1B N2 . 0.86 2.61 3.242(5) 131
    N2 H2C O2 1_445 0.86 2.35 3.160(4) 157
    N2 H2D O4 1_545 0.86 2.15 2.967(4) 158
data_global
_journal_date_recd_electronic     2008-02-27
_journal_date_accepted     2008-03-04
_journal_name_full     'Acta Crystallographica, Section E'
_journal_year     2008
_journal_volume     64
_journal_issue      5
_journal_page_first     o785
_journal_page_last     o785
_journal_paper_category     QO
_journal_coeditor_code     ER2050
_publ_contact_author
;
De-Cai Wang
Department of Pharmaceutical Engineering
College of Life Science and Pharmaceutical Engineering
Nanjing University of Technolgy
Xinmofan Road No. 5 Nanjing
Nanjing 210009
People's Republic of China
;
_publ_contact_author_email     dcwang@njut.edu.cn
_publ_section_title
;
Ethyl 4-amino-3-methylbenzoate
;
loop_
    _publ_author_name
    _publ_author_address
    'Wen-Lan Song'
;
Department of Pharmaceutical Engineering
College of Life Science and Pharmaceutical Engineering
Nanjing University of Technolgy
Xinmofan Road No. 5 Nanjing
Nanjing 210009
People's Republic of China
;
    'Dan Wang'
;
Bioengineering Department
Xuzhou Higher Vocational College of Bioengineering
Mine West Road, Xuzhou
Xuzhou 221006
People's Republic of China
;
    'Xin-Hua Li'
;
Department of Pharmaceutical Engineering
College of Life Science and Pharmaceutical Engineering
Nanjing University of Technolgy
Xinmofan Road No. 5 Nanjing
Nanjing 210009
People's Republic of China
;
    'De-Cai Wang'
;
Department of Pharmaceutical Engineering
College of Life Science and Pharmaceutical Engineering
Nanjing University of Technolgy
Xinmofan Road No. 5 Nanjing
Nanjing 210009
People's Republic of China
;
