# Supplementary material for: Ethyl 4-amino-3-methyl­benzoate
Source: Acta Crystallogr Sect E Struct Rep Online. 2008 Apr 2;64(Pt 5):o785. doi: 10.1107/S1600536808005989 (PMC2961301; doi:10.1107/S1600536808005989)
Supplement: Supplementary file 2 [file e-64-0o785-Isup2.hkl]

# 
# h,k,l, Fc-squared, Fo-squared, sigma(Fo-squared) and status flag 
# 
data_I
_shelx_title ' N in P-1' 
_shelx_refln_list_code          4 
_shelx_F_calc_maximum      123.26 
_exptl_crystal_F_000       384.00 
_reflns_d_resolution_high  0.8356 
 
loop_ 
 _symmetry_equiv_pos_as_xyz 
 'x, y, z' 
 '-x, -y, -z' 
 
_cell_length_a     8.0110 
_cell_length_b     8.7030 
_cell_length_c    15.8350 
_cell_angle_alpha  90.780 
_cell_angle_beta   95.130 
_cell_angle_gamma 114.340 
 
_shelx_F_squared_multiplier     1.000 
 
loop_ 
 _refln_index_h 
 _refln_index_k 
 _refln_index_l 
 _refln_F_squared_calc 
 _refln_F_squared_meas 
 _refln_F_squared_sigma 
 _refln_observed_status 
   1   0   0     1190.90     1275.83     23.52 o 
   2   0   0    13451.66    12590.31     94.48 o 
   3   0   0      883.96      894.74      6.97 o 
   4   0   0     1336.52     1211.73      1.20 o 
   5   0   0      430.98      373.10      1.17 o 
   6   0   0       35.40       27.40      1.17 o 
   7   0   0        2.16        1.28      1.28 o 
   8   0   0        0.92        0.42      1.18 o 
  -9   1   0        0.08        1.49      1.28 o 
  -8   1   0        2.82        6.99      1.68 o 
  -7   1   0        4.41       11.83      1.81 o 
  -6   1   0        0.37        1.62      1.40 o 
  -5   1   0       12.17       12.52      1.63 o 
  -4   1   0       40.97       32.55      1.94 o 
  -3   1   0      560.54      678.30      6.63 o 
  -2   1   0      470.76      561.18      5.28 o 
  -1   1   0       77.77       87.41      1.65 o 
   0   1   0       43.40       40.46      0.87 o 
   1   1   0     1000.17      928.09      5.72 o 
   2   1   0       22.02       19.31      0.77 o 
   3   1   0       96.35       57.49      0.89 o 
   4   1   0        0.19        2.48      0.83 o 
   5   1   0       29.61       21.46      1.11 o 
   6   1   0        3.20        1.69      1.24 o 
   7   1   0        0.17        1.81      0.95 o 
   8   1   0        0.01        1.21      1.21 o 
  -9   2   0        1.69        2.56      1.77 o 
  -8   2   0        0.16        2.33      1.62 o 
  -7   2   0        1.84        1.57      1.57 o 
  -6   2   0        2.51        1.29      1.29 o 
  -5   2   0        4.63        0.10      0.98 o 
  -4   2   0        1.70        0.93      0.93 o 
  -3   2   0       79.73       94.97      2.80 o 
  -2   2   0    10719.04    10169.11      1.49 o 
  -1   2   0     2650.30     2539.03     34.21 o 
   0   2   0      608.92      460.70     81.52 o 
   1   2   0      272.87      268.64      3.67 o 
   2   2   0       69.24       73.86      2.22 o 
   3   2   0      492.03      552.56      6.48 o 
   4   2   0       21.55       24.55      1.53 o 
   5   2   0        2.32        4.51      1.16 o 
   6   2   0        0.07        1.47      0.88 o 
   7   2   0        6.91        0.49      1.03 o 
  -9   3   0        0.69        2.32      1.41 o 
  -8   3   0        0.37        3.20      1.61 o 
  -7   3   0       23.17       19.37      3.12 o 
  -6   3   0        9.47        7.23      1.41 o 
  -5   3   0        6.27        8.45      1.34 o 
  -4   3   0      117.74      109.82      3.25 o 
  -3   3   0       85.82      106.27      2.90 o 
  -2   3   0       41.05       36.23      1.51 o 
  -1   3   0      109.35      116.63      2.49 o 
   0   3   0       59.74       53.49      2.14 o 
   1   3   0      165.23      159.58      3.29 o 
   2   3   0        0.88        0.74      0.84 o 
   3   3   0       10.94       14.92      1.49 o 
   4   3   0        0.35        0.00      0.98 o 
   5   3   0        0.01        0.00      1.07 o 
   6   3   0        0.89        1.11      1.11 o 
   7   3   0        0.01        1.06      1.06 o 
  -9   4   0        0.50        1.44      1.35 o 
  -8   4   0        0.47        1.58      1.58 o 
  -7   4   0        1.90        1.34      1.37 o 
  -6   4   0        0.43        0.95      1.30 o 
  -5   4   0        0.05        0.53      0.85 o 
  -4   4   0      555.57      527.58      1.01 o 
  -3   4   0      136.60      128.24      3.21 o 
  -2   4   0        3.45        5.96      1.08 o 
  -1   4   0        2.04        2.28      0.66 o 
   0   4   0      184.21      164.02      7.66 o 
   1   4   0      109.10       97.28      2.97 o 
   2   4   0        7.29        8.97      1.49 o 
   3   4   0       19.83       39.04      2.40 o 
   4   4   0        0.71        3.16      1.40 o 
   5   4   0       17.10       16.49      1.18 o 
   6   4   0        0.24        0.46      1.13 o 
  -9   5   0        0.17        0.56      1.48 o 
  -8   5   0        0.17        0.71      1.50 o 
  -7   5   0        0.77        3.08      1.31 o 
  -6   5   0       11.19       14.15      1.65 o 
  -5   5   0        0.37        1.45      1.22 o 
  -4   5   0       49.65       48.03      2.55 o 
  -3   5   0       30.86       23.63      1.76 o 
  -2   5   0       19.65       19.00      1.47 o 
  -1   5   0        5.62        3.13      0.89 o 
   0   5   0       87.50       88.00     12.79 o 
   1   5   0      145.10      104.19      3.48 o 
   2   5   0       15.21       23.99      2.05 o 
   3   5   0       38.77       33.95      1.19 o 
   4   5   0        0.07        1.53      1.53 o 
   5   5   0        5.67        0.75      1.28 o 
  -9   6   0        0.50        0.40      1.49 o 
  -8   6   0        2.14        1.81      1.56 o 
  -7   6   0        0.06        0.00      1.60 o 
  -6   6   0       82.16       70.63      3.68 o 
  -5   6   0       22.58       18.07      2.21 o 
  -4   6   0      146.36      147.50      4.64 o 
  -3   6   0       45.33       41.77      2.50 o 
  -2   6   0        9.74        8.22      1.33 o 
  -1   6   0      205.86      172.06      1.03 o 
   0   6   0       38.46       38.60      4.27 o 
   1   6   0      108.53       90.23      3.63 o 
   2   6   0        0.28        0.63      1.41 o 
   3   6   0        0.57        1.52      1.52 o 
   4   6   0        1.62        1.55      1.23 o 
  -9   7   0        9.07        7.00      1.78 o 
  -8   7   0       46.63       36.42      2.97 o 
  -7   7   0        8.97       11.93      2.40 o 
  -6   7   0      196.78      170.48      5.83 o 
  -5   7   0        0.10        0.41      2.47 o 
  -4   7   0      446.14      398.17      8.28 o 
  -3   7   0       90.22       88.62      3.77 o 
  -2   7   0      197.45      184.36      5.01 o 
  -1   7   0        1.11        1.82      1.58 o 
   0   7   0       38.67       40.09      5.33 o 
   1   7   0        0.06        0.91      1.52 o 
   2   7   0        0.47        1.63      1.53 o 
   3   7   0        1.90        1.33      1.37 o 
  -8   8   0        2.24        0.56      1.61 o 
  -7   8   0        4.74        1.91      1.91 o 
  -6   8   0       47.65       50.66      3.76 o 
  -5   8   0        2.31        3.57      1.76 o 
  -4   8   0        0.75        0.32      1.66 o 
  -3   8   0        6.49        6.67      1.61 o 
  -2   8   0       62.61       58.96      3.22 o 
  -1   8   0       88.28       80.43      3.81 o 
   0   8   0        1.47        2.13      0.91 o 
   1   8   0        0.76        0.69      1.35 o 
   2   8   0        0.28        0.00      1.32 o 
  -7   9   0        2.05        4.11      1.90 o 
  -6   9   0        0.89        0.98      2.22 o 
  -5   9   0       13.74       11.63      2.44 o 
  -4   9   0        0.01        0.98      1.83 o 
  -3   9   0        0.96        0.72      1.92 o 
  -2   9   0        0.78        3.59      1.56 o 
  -1   9   0        0.03        0.55      1.39 o 
   0   9   0        1.43        2.68      1.25 o 
  -6  10   0        1.37        5.04      2.22 o 
  -5  10   0        0.54        3.52      1.82 o 
  -4  10   0       63.18       53.95      3.76 o 
  -3  10   0       44.69       34.78      2.89 o 
  -2  10   0        6.89        0.15      1.28 o 
   2 -10   1        1.09        0.69      2.39 o 
   3 -10   1       35.99       40.90      4.38 o 
   4 -10   1        3.83        0.48      2.63 o 
   5 -10   1        1.88        1.11      2.53 o 
   6 -10   1        0.64        4.98      1.71 o 
   0  -9   1        9.16       12.97      1.83 o 
   1  -9   1        1.10        0.85      2.31 o 
   2  -9   1       21.44       33.20      4.18 o 
   3  -9   1       11.25        2.45      2.45 o 
   4  -9   1        4.34        1.86      2.53 o 
   5  -9   1        6.04        3.31      2.37 o 
   6  -9   1        0.15        2.13      2.13 o 
   7  -9   1        0.18        2.42      2.10 o 
  -2  -8   1        1.42        0.17      1.74 o 
  -1  -8   1        1.56        0.54      2.02 o 
   0  -8   1        2.78        2.60      1.58 o 
   1  -8   1      206.66      207.62      8.26 o 
   2  -8   1       96.14      111.25      5.39 o 
   3  -8   1       18.46       25.41      3.03 o 
   4  -8   1       22.71       25.95      2.83 o 
   5  -8   1       10.50       15.54      2.14 o 
   6  -8   1       48.32       43.08      3.42 o 
   7  -8   1        2.92        2.40      2.40 o 
   8  -8   1        0.17        2.09      2.09 o 
  -3  -7   1        0.20        1.10      1.59 o 
  -2  -7   1        0.23        0.50      1.57 o 
  -1  -7   1        0.03        0.00      1.64 o 
   0  -7   1        1.04        3.65      1.69 o 
   1  -7   1       11.28       10.46      2.24 o 
   2  -7   1        0.15        3.68      1.74 o 
   3  -7   1      115.92      100.32      4.41 o 
   4  -7   1       75.81       80.02      3.85 o 
   5  -7   1       84.74       77.60      4.14 o 
   6  -7   1       90.73       90.27      4.94 o 
   7  -7   1       16.52       15.47      3.18 o 
   8  -7   1       48.80       55.80      4.59 o 
   9  -7   1        0.21        1.59      2.48 o 
  -4  -6   1        0.17        1.62      1.62 o 
  -3  -6   1        0.97        1.76      1.53 o 
  -2  -6   1        0.03        1.41      1.53 o 
  -1  -6   1      110.36      122.17      4.55 o 
   0  -6   1       38.45       44.16      2.04 o 
   1  -6   1        8.10       11.08      1.86 o 
   2  -6   1        0.81        0.11      1.38 o 
   3  -6   1       84.72       82.22      3.34 o 
   4  -6   1      117.83      110.94      4.13 o 
   5  -6   1      128.17      120.98      4.58 o 
   6  -6   1       24.52       29.01      3.12 o 
   7  -6   1       27.28       30.23      3.59 o 
   8  -6   1       48.04       57.96      4.43 o 
   9  -6   1        0.28        0.19      2.29 o 
  -5  -5   1        0.03        0.82      1.42 o 
  -4  -5   1        0.57        0.15      1.34 o 
  -3  -5   1        6.22        9.78      1.92 o 
  -2  -5   1        7.75        0.47      1.36 o 
  -1  -5   1       17.71       13.38      1.48 o 
   0  -5   1       29.42       20.14     14.64 o 
   1  -5   1      116.55      132.90      3.72 o 
   2  -5   1       77.02       79.25      2.98 o 
   3  -5   1       59.56       48.93      2.27 o 
   4  -5   1        5.84        4.44      1.19 o 
   5  -5   1       39.97       46.54      2.88 o 
   6  -5   1        2.49        3.96      1.85 o 
   7  -5   1        0.84        1.50      1.70 o 
   8  -5   1        0.05        0.69      1.79 o 
   9  -5   1        0.72        4.36      1.60 o 
  -6  -4   1        4.95        0.00      1.31 o 
  -5  -4   1        0.05        2.65      1.33 o 
  -4  -4   1       15.94       12.84      1.20 o 
  -3  -4   1      264.50      189.87      1.50 o 
  -2  -4   1        7.25        9.40      1.44 o 
  -1  -4   1      669.82      692.99      7.93 o 
   0  -4   1       55.76       44.44      1.56 o 
   1  -4   1       34.27       32.33      1.69 o 
   2  -4   1      845.10      826.29      7.57 o 
   3  -4   1        3.28        3.54      0.85 o 
   4  -4   1       25.62       28.14      2.17 o 
   5  -4   1        7.75        9.23      1.46 o 
   6  -4   1       24.03       25.65      2.36 o 
   7  -4   1        0.00        2.15      1.41 o 
   8  -4   1        0.00        0.46      1.65 o 
   9  -4   1        0.10        0.31      1.70 o 
  -7  -3   1        0.00        1.19      1.19 o 
  -6  -3   1        1.06        2.92      1.15 o 
  -5  -3   1        0.63        0.55      1.08 o 
  -4  -3   1        3.20        3.98      1.20 o 
  -3  -3   1       23.82       25.26      1.75 o 
  -2  -3   1      139.18      157.19      3.57 o 
  -1  -3   1        4.96        4.42      0.84 o 
   0  -3   1       20.43       15.53      0.82 o 
   1  -3   1       99.97       94.62      2.29 o 
   2  -3   1      507.38      465.52      5.12 o 
   3  -3   1      628.18      647.15      6.96 o 
   4  -3   1        0.10        0.26      0.95 o 
   5  -3   1       37.04       39.10      2.28 o 
   6  -3   1        5.17        6.45      1.49 o 
   7  -3   1        8.48        0.25      1.22 o 
   8  -3   1        2.42        1.24      1.86 o 
   9  -3   1        0.01        1.42      1.28 o 
  -7  -2   1        1.16        0.37      1.37 o 
  -6  -2   1        0.23        2.19      0.98 o 
  -5  -2   1       13.33       10.99      1.25 o 
  -4  -2   1        3.74        0.17      0.85 o 
  -3  -2   1      218.90      214.65      4.03 o 
  -2  -2   1       10.45        6.97      0.79 o 
  -1  -2   1      560.78      581.04      5.33 o 
   0  -2   1      385.13      368.83      8.16 o 
   1  -2   1      105.72      118.22      2.20 o 
   2  -2   1      459.27      414.53      4.56 o 
   3  -2   1      201.72      193.62      3.66 o 
   4  -2   1       88.59       91.74      2.70 o 
   5  -2   1       53.01       47.14      2.27 o 
   6  -2   1       20.22       31.10      2.13 o 
   7  -2   1        2.87        1.92      1.43 o 
   8  -2   1        2.98        6.38      1.75 o 
   9  -2   1        0.12        0.63      1.39 o 
  -8  -1   1        0.96        1.90      1.39 o 
  -7  -1   1        0.00        1.64      1.21 o 
  -6  -1   1        2.95        3.64      1.41 o 
  -5  -1   1        0.30        0.49      1.00 o 
  -4  -1   1       98.98      130.64      3.35 o 
  -3  -1   1       82.62       87.92      2.53 o 
  -2  -1   1        6.44        7.36      0.87 o 
  -1  -1   1      637.43      605.96      4.52 o 
   0  -1   1      755.44      739.42     12.33 o 
   1  -1   1     2300.84     2347.17     33.02 o 
   2  -1   1      163.47      143.87      0.53 o 
   3  -1   1      157.38      140.49      0.59 o 
   4  -1   1       83.12       72.15      0.82 o 
   5  -1   1      197.78      138.00      1.08 o 
   6  -1   1        2.67        2.22      1.16 o 
   7  -1   1        9.41       13.83      1.71 o 
   8  -1   1        0.00        0.70      1.37 o 
  -8   0   1        0.23        1.22      1.61 o 
  -7   0   1        0.06        0.38      1.37 o 
  -6   0   1        7.02        0.34      1.53 o 
  -5   0   1       59.21       54.60      1.58 o 
  -4   0   1       30.19       23.08      1.22 o 
  -3   0   1     1050.98      927.08      0.84 o 
  -2   0   1       77.27       87.36      2.04 o 
  -1   0   1      388.15      316.27      3.75 o 
   0   0   1       18.97       19.57      0.82 o 
   1   0   1      511.41      616.16      4.33 o 
   2   0   1    11544.13    11566.12     93.86 o 
   3   0   1       81.69       63.11      1.99 o 
   4   0   1      360.62      319.86      4.87 o 
   5   0   1        4.35        5.79      1.37 o 
   6   0   1       19.20       14.35      1.60 o 
   7   0   1        9.35       11.19      1.77 o 
   8   0   1        5.85       12.36      1.53 o 
  -9   1   1        0.01        1.75      1.24 o 
  -8   1   1        1.00        1.42      1.78 o 
  -7   1   1        0.55        1.30      1.46 o 
  -6   1   1       28.31       27.07      2.83 o 
  -5   1   1        1.33        0.75      1.23 o 
  -4   1   1       46.22       41.76      2.00 o 
  -3   1   1       10.49       13.22      1.17 o 
  -2   1   1      453.77      522.15      4.86 o 
  -1   1   1      265.65      276.51      3.01 o 
   0   1   1      233.22      232.21      5.54 o 
   1   1   1     3465.81     3157.98      0.62 o 
   2   1   1     1118.20     1043.18      0.50 o 
   3   1   1        5.49        0.84      1.02 o 
   4   1   1      113.42       81.97      0.91 o 
   5   1   1        0.66        0.76      0.89 o 
   6   1   1       29.03       19.52      1.07 o 
   7   1   1        0.78        2.89      1.22 o 
   8   1   1        3.45        5.78      1.21 o 
  -9   2   1        0.91        1.28      1.58 o 
  -8   2   1        0.00        0.15      1.43 o 
  -7   2   1      102.55       93.54      5.56 o 
  -6   2   1       69.20       43.18      4.18 o 
  -5   2   1      121.42      138.77      3.92 o 
  -4   2   1      404.46      441.27      6.13 o 
  -3   2   1     2557.47     2349.12     52.57 o 
  -2   2   1    15192.49    14850.48    121.32 o 
  -1   2   1     2465.13     2532.34     42.02 o 
   0   2   1      205.54      169.29      4.62 o 
   1   2   1      776.86      695.61      0.61 o 
   2   2   1      964.27     1018.63      8.04 o 
   3   2   1        2.39        0.91      0.91 o 
   4   2   1      108.13       73.08      0.90 o 
   5   2   1       12.63       11.83      1.91 o 
   6   2   1        3.97        1.80      1.03 o 
   7   2   1        4.94        7.63      1.47 o 
  -9   3   1        1.88        7.17      1.60 o 
  -8   3   1        3.69        7.89      1.75 o 
  -7   3   1       10.62       16.22      2.00 o 
  -6   3   1        3.05        0.23      1.22 o 
  -5   3   1      119.10       92.71      1.15 o 
  -4   3   1       67.65       47.93      1.06 o 
  -3   3   1       37.56       27.50      1.01 o 
  -2   3   1        9.07        0.72      0.72 o 
  -1   3   1     1509.63     1611.85      9.17 o 
   0   3   1       82.94       49.76      0.68 o 
   1   3   1       52.15       32.74      0.68 o 
   2   3   1       28.90       27.32      0.82 o 
   3   3   1        1.10        1.68      0.87 o 
   4   3   1       19.28       26.70      1.96 o 
   5   3   1        0.02        0.54      0.93 o 
   6   3   1        0.16        1.34      1.03 o 
   7   3   1        0.02        0.49      0.92 o 
  -9   4   1        7.24       11.74      2.00 o 
  -8   4   1        1.70        5.81      1.73 o 
  -7   4   1        2.62        2.54      1.36 o 
  -6   4   1        0.79        0.12      1.39 o 
  -5   4   1       98.50       93.00      3.43 o 
  -4   4   1     1196.12     1224.13     10.89 o 
  -3   4   1        2.23        3.11      0.86 o 
  -2   4   1        5.30        3.51      0.97 o 
  -1   4   1      105.23      112.80      2.80 o 
   0   4   1      374.78      364.96     12.47 o 
   1   4   1      105.68      112.61      3.32 o 
   2   4   1      149.63      134.14      0.91 o 
   3   4   1        2.13        3.28      1.32 o 
   4   4   1        2.57        1.26      1.26 o 
   5   4   1        1.79        2.57      1.25 o 
   6   4   1        0.00        0.00      1.04 o 
  -9   5   1        0.34        0.72      1.48 o 
  -8   5   1        2.68        5.00      1.57 o 
  -7   5   1        0.04        0.15      1.49 o 
  -6   5   1       74.04       50.16      1.50 o 
  -5   5   1       46.28       39.12      2.60 o 
  -4   5   1        3.66        0.31      1.19 o 
  -3   5   1      276.95      244.47      5.14 o 
  -2   5   1        1.14        0.17      0.74 o 
  -1   5   1       78.94       78.55      2.73 o 
   0   5   1       11.88        7.36      1.01 o 
   1   5   1        1.30        0.20      1.02 o 
   2   5   1        8.57        0.67      1.14 o 
   3   5   1        4.28        9.84      1.61 o 
   4   5   1        9.81       14.59      2.07 o 
   5   5   1        2.58        0.88      1.37 o 
  -9   6   1        0.56        2.74      1.21 o 
  -8   6   1        0.11        1.26      1.35 o 
  -7   6   1        0.02        1.79      1.52 o 
  -6   6   1       62.21       63.69      3.43 o 
  -5   6   1       10.93        7.67      1.88 o 
  -4   6   1        2.48        3.05      1.33 o 
  -3   6   1        6.47       12.22      1.69 o 
  -2   6   1        2.84        1.61      1.04 o 
  -1   6   1       50.73       32.84      2.22 o 
   0   6   1       19.74       13.51      9.43 o 
   1   6   1        6.68        1.69      1.35 o 
   2   6   1        2.67        0.00      1.35 o 
   3   6   1        9.76       12.31      1.88 o 
   4   6   1        0.06        0.81      1.18 o 
  -9   7   1        8.38        7.07      1.85 o 
  -8   7   1        1.80        5.67      1.94 o 
  -7   7   1       98.64       90.51      2.05 o 
  -6   7   1      140.40      151.21      5.59 o 
  -5   7   1      126.74      119.08      5.08 o 
  -4   7   1      392.99      395.92      2.58 o 
  -3   7   1       22.74       27.47      2.46 o 
  -2   7   1      479.36      475.18      7.89 o 
  -1   7   1      148.06      163.77      5.06 o 
   0   7   1      121.63      118.48     81.36 o 
   1   7   1       27.65       36.61      2.80 o 
   2   7   1        7.03       11.53      2.09 o 
   3   7   1        3.83        1.10      1.50 o 
  -8   8   1        4.05        3.08      1.56 o 
  -7   8   1       12.59        8.46      2.18 o 
  -6   8   1        0.02        7.36      2.24 o 
  -5   8   1       24.15       27.48      3.23 o 
  -4   8   1       34.79       29.99      2.79 o 
  -3   8   1       41.55       42.13      2.83 o 
  -2   8   1        0.01        0.90      1.64 o 
  -1   8   1       10.87        6.80      1.67 o 
   0   8   1        3.45        1.85      1.21 o 
   1   8   1        0.88        1.75      1.75 o 
   2   8   1        1.33        1.43      1.43 o 
  -7   9   1        2.57        2.56      2.07 o 
  -6   9   1        0.05        0.00      1.89 o 
  -5   9   1        7.62        6.06      2.45 o 
  -4   9   1        1.55        2.28      1.60 o 
  -3   9   1      109.56      104.10      4.59 o 
  -2   9   1        3.26        2.97      1.80 o 
  -1   9   1       14.21       20.31      2.16 o 
   0   9   1        0.09        0.65      0.98 o 
  -6  10   1        0.02        0.20      2.11 o 
  -5  10   1        0.32        3.54      1.83 o 
  -4  10   1       15.17       18.56      2.28 o 
  -3  10   1       13.99       12.51      1.89 o 
  -2  10   1        0.14        1.97      1.36 o 
   2 -10   2        1.04        2.47      2.79 o 
   3 -10   2       15.10       20.16      3.91 o 
   4 -10   2        0.56        5.04      2.50 o 
   5 -10   2        0.74        1.67      2.54 o 
   6 -10   2        0.76        1.72      2.13 o 
   0  -9   2        2.88        5.66      3.16 o 
   1  -9   2        7.86        2.46      3.14 o 
   2  -9   2      101.15      118.54      6.36 o 
   3  -9   2       22.26       25.99      3.93 o 
   4  -9   2        2.06        2.00      2.47 o 
   5  -9   2        0.47        0.00      1.94 o 
   6  -9   2       13.85       11.89      2.51 o 
   7  -9   2       19.02       14.57      2.79 o 
  -2  -8   2        4.99       11.61      2.28 o 
  -1  -8   2        3.43        2.83      2.15 o 
   0  -8   2        0.36        1.20      1.74 o 
   1  -8   2      111.25       98.32      2.69 o 
   2  -8   2        8.84        1.37      2.30 o 
   3  -8   2        0.19        1.33      1.55 o 
   4  -8   2        0.68        0.19      1.97 o 
   5  -8   2        0.40        0.35      1.92 o 
   6  -8   2        2.55        0.76      1.93 o 
   7  -8   2        1.15        1.81      2.22 o 
   8  -8   2        1.25        1.85      2.34 o 
  -3  -7   2        2.42        1.12      1.81 o 
  -2  -7   2        7.33        7.46      2.46 o 
  -1  -7   2       23.27       28.12      2.89 o 
   0  -7   2      183.23      228.82      8.23 o 
   1  -7   2        2.59        4.19      2.07 o 
   2  -7   2       16.23       16.31      2.48 o 
   3  -7   2        0.49        1.84      1.29 o 
   4  -7   2       34.63       34.40      2.90 o 
   5  -7   2       75.51       73.38      4.18 o 
   6  -7   2        6.51        5.23      2.28 o 
   7  -7   2        9.01        9.19      2.12 o 
   8  -7   2        9.13       12.68      3.19 o 
  -4  -6   2        2.39        4.23      1.71 o 
  -3  -6   2       15.90       14.31      1.68 o 
  -2  -6   2        0.07        1.55      1.55 o 
  -1  -6   2      544.46      624.04      9.91 o 
   0  -6   2       82.48       68.24     45.74 o 
   1  -6   2      216.82      249.39      6.06 o 
   2  -6   2       18.67       13.74      1.19 o 
   3  -6   2      408.48      403.39      7.52 o 
   4  -6   2       28.11       29.85      2.53 o 
   5  -6   2      260.89      275.47      6.90 o 
   6  -6   2        2.64        0.52      2.23 o 
   7  -6   2       75.40       86.33      5.09 o 
   8  -6   2        0.98        2.18      2.88 o 
   9  -6   2       19.95       22.73      3.43 o 
  -5  -5   2        0.68        1.43      1.43 o 
  -4  -5   2        0.01        0.39      1.19 o 
  -3  -5   2        1.66        1.90      1.26 o 
  -2  -5   2       41.94       33.85      1.58 o 
  -1  -5   2        1.66        2.60      1.22 o 
   0  -5   2        0.72        1.44      0.91 o 
   1  -5   2      123.15      137.27      3.95 o 
   2  -5   2        8.59       10.44      1.55 o 
   3  -5   2       58.20       45.02      2.51 o 
   4  -5   2        2.69        1.30      1.30 o 
   5  -5   2       65.85       68.85      3.37 o 
   6  -5   2        7.79        4.05      1.97 o 
   7  -5   2       14.15       18.74      2.49 o 
   8  -5   2        1.21        1.95      1.95 o 
   9  -5   2        0.63        0.36      2.05 o 
  -6  -4   2        1.33        0.96      0.95 o 
  -5  -4   2        1.77        0.37      1.15 o 
  -4  -4   2       18.55       24.39      2.25 o 
  -3  -4   2      148.49      176.73      4.73 o 
  -2  -4   2      340.15      361.48      6.12 o 
  -1  -4   2      181.45      189.98      4.23 o 
   0  -4   2      456.27      503.94     14.44 o 
   1  -4   2      502.15      567.05      6.69 o 
   2  -4   2      814.38      792.39      7.79 o 
   3  -4   2       86.37       77.58      2.84 o 
   4  -4   2       52.30       38.70      1.04 o 
   5  -4   2       17.29       15.91      1.95 o 
   6  -4   2       24.08       31.79      2.38 o 
   7  -4   2        2.28        1.58      1.58 o 
   8  -4   2        0.27        1.90      1.46 o 
   9  -4   2        0.01        1.44      1.63 o 
  -7  -3   2        0.09        0.81      1.20 o 
  -6  -3   2        1.90        1.94      1.16 o 
  -5  -3   2        1.00        2.80      1.31 o 
  -4  -3   2        0.37        3.11      1.05 o 
  -3  -3   2        2.57        0.34      0.92 o 
  -2  -3   2       41.42       32.06      0.83 o 
  -1  -3   2       21.08       19.71      1.32 o 
   0  -3   2      307.77      326.33     12.84 o 
   1  -3   2       23.75       17.43      1.18 o 
   2  -3   2        7.14        5.39      1.14 o 
   3  -3   2        0.08        0.65      0.83 o 
   4  -3   2        0.37        0.72      1.03 o 
   5  -3   2       16.04       18.12      1.76 o 
   6  -3   2        0.34        0.47      1.22 o 
   7  -3   2        0.50        2.88      1.14 o 
   8  -3   2        0.65        0.29      1.46 o 
   9  -3   2        0.10        0.29      1.47 o 
  -7  -2   2        0.05        0.85      1.03 o 
  -6  -2   2        2.80        5.20      1.38 o 
  -5  -2   2       40.81       53.93      2.72 o 
  -4  -2   2        4.42        5.58      1.17 o 
  -3  -2   2        0.46        0.66      0.82 o 
  -2  -2   2       38.43       35.73      1.54 o 
  -1  -2   2      395.02      372.14      4.26 o 
   0  -2   2     1255.72     1071.91     24.54 o 
   1  -2   2       82.27       89.72      2.05 o 
   2  -2   2       25.76       29.38      1.37 o 
   3  -2   2       32.27       39.86      1.83 o 
   4  -2   2        1.08        0.08      0.84 o 
   5  -2   2        2.31        0.62      1.19 o 
   6  -2   2        7.11        0.92      1.06 o 
   7  -2   2        0.59        0.47      1.24 o 
   8  -2   2        0.36        0.25      1.23 o 
   9  -2   2        0.41        0.51      1.43 o 
  -8  -1   2        1.49        2.77      1.19 o 
  -7  -1   2        0.69        0.25      1.08 o 
  -6  -1   2        0.74        1.01      1.27 o 
  -5  -1   2        6.83        0.00      1.03 o 
  -4  -1   2       10.23        8.97      0.85 o 
  -3  -1   2        0.06        0.07      0.59 o 
  -2  -1   2       51.43       49.69      1.62 o 
  -1  -1   2       12.18       12.02      0.80 o 
   0  -1   2     5909.85     5706.03     48.48 o 
   1  -1   2      651.64      666.21      4.60 o 
   2  -1   2      947.13     1032.68      7.12 o 
   3  -1   2       21.05       24.25      1.32 o 
   4  -1   2      114.01      143.49      3.35 o 
   5  -1   2       47.91       38.99      2.91 o 
   6  -1   2        1.21        0.78      1.10 o 
   7  -1   2        0.53        1.45      1.22 o 
   8  -1   2        0.00        2.74      1.08 o 
  -8   0   2        0.34        0.53      1.37 o 
  -7   0   2        0.22        1.15      1.10 o 
  -6   0   2        0.95        0.67      0.61 o 
  -5   0   2        2.54        1.92      0.82 o 
  -4   0   2       63.68       76.39      2.56 o 
  -3   0   2      111.33       94.60      2.45 o 
  -2   0   2       88.02       68.89      2.00 o 
  -1   0   2     2477.50     2482.06     36.06 o 
   0   0   2      450.87      431.86    257.76 o 
   1   0   2     2366.64     2584.11     41.84 o 
   2   0   2      984.84     1041.99      7.21 o 
   3   0   2      121.88       89.73      0.82 o 
   4   0   2     1302.27     1229.34     10.15 o 
   5   0   2       16.01       21.09      1.60 o 
   6   0   2      134.14      122.49      1.38 o 
   7   0   2        2.69        0.97      1.27 o 
   8   0   2        4.86        6.28      1.54 o 
  -9   1   2        0.03        0.93      1.35 o 
  -8   1   2        0.49        0.56      1.43 o 
  -7   1   2        0.34        0.25      1.49 o 
  -6   1   2       30.38       21.71      1.22 o 
  -5   1   2       30.86       22.49      1.12 o 
  -4   1   2        0.29        0.80      0.75 o 
  -3   1   2      724.28      645.69      0.94 o 
  -2   1   2     5356.27     4986.44     62.19 o 
  -1   1   2    10789.87    10318.91     79.14 o 
   0   1   2      865.85      915.69      5.74 o 
   1   1   2     5697.32     4954.35     61.80 o 
   2   1   2       88.49      103.14      2.47 o 
   3   1   2     3003.69     2950.26     58.67 o 
   4   1   2       76.75       87.01      2.79 o 
   5   1   2       89.41      103.95      3.35 o 
   6   1   2        8.98       10.40      1.52 o 
   7   1   2        2.30        3.45      1.34 o 
   8   1   2        0.16        0.70      0.92 o 
  -9   2   2        0.00        0.71      1.56 o 
  -8   2   2        0.54        1.01      1.42 o 
  -7   2   2       11.54       23.38      2.41 o 
  -6   2   2        8.68       18.85      2.01 o 
  -5   2   2       59.04       75.66      3.02 o 
  -4   2   2       48.96       47.27      2.15 o 
  -3   2   2      181.36      152.01      2.04 o 
  -2   2   2     1370.62     1314.13      3.96 o 
  -1   2   2       85.89       63.95      1.99 o 
   0   2   2      388.96      286.09    181.49 o 
   1   2   2      898.73      755.38      6.55 o 
   2   2   2      304.70      274.79      0.99 o 
   3   2   2       34.63       40.71      2.02 o 
   4   2   2       26.00       20.22      2.42 o 
   5   2   2        2.53        0.60      1.14 o 
   6   2   2        2.50        1.03      1.05 o 
   7   2   2        0.02        1.32      1.06 o 
  -9   3   2        0.04        1.03      1.66 o 
  -8   3   2        0.05        1.55      1.55 o 
  -7   3   2        5.77        1.50      1.50 o 
  -6   3   2       11.65       17.59      2.04 o 
  -5   3   2       52.90       54.99      2.74 o 
  -4   3   2      461.86      459.19      6.56 o 
  -3   3   2       84.98       94.78      2.98 o 
  -2   3   2      388.46      416.05      5.35 o 
  -1   3   2       89.17       66.19      1.26 o 
   0   3   2      126.15      123.14      2.43 o 
   1   3   2      989.65      922.67      2.76 o 
   2   3   2        1.88        0.07      0.87 o 
   3   3   2        6.65        6.51      1.33 o 
   4   3   2        5.93       11.35      1.67 o 
   5   3   2        6.01        9.35      1.71 o 
   6   3   2        6.36       10.55      1.64 o 
   7   3   2        0.16        0.98      0.98 o 
  -9   4   2        6.77        0.44      1.52 o 
  -8   4   2        6.24        1.61      1.61 o 
  -7   4   2        2.52        0.28      1.17 o 
  -6   4   2       16.02       13.10      1.01 o 
  -5   4   2      371.63      349.88      1.66 o 
  -4   4   2     1268.19     1205.00      2.06 o 
  -3   4   2      138.93      113.54      1.09 o 
  -2   4   2       87.28       95.01      2.80 o 
  -1   4   2       69.30       69.90      2.39 o 
   0   4   2      479.46      423.91    286.51 o 
   1   4   2        0.01        0.89      0.83 o 
   2   4   2       47.62       28.37      1.08 o 
   3   4   2        7.29        1.20      1.20 o 
   4   4   2       17.96       14.32      1.02 o 
   5   4   2        3.76        1.14      1.14 o 
   6   4   2        0.02        0.24      1.13 o 
  -9   5   2        0.08        1.47      1.32 o 
  -8   5   2        0.46        0.28      1.73 o 
  -7   5   2        3.02        3.68      1.43 o 
  -6   5   2       27.49       27.37      2.44 o 
  -5   5   2       67.13       58.92      3.14 o 
  -4   5   2       86.20       62.69      2.90 o 
  -3   5   2        0.83        2.49      1.27 o 
  -2   5   2        0.00        0.89      0.76 o 
  -1   5   2      211.81      180.59      4.27 o 
   0   5   2       33.68       25.10     16.89 o 
   1   5   2        4.01        1.29      1.07 o 
   2   5   2        9.40        0.36      1.21 o 
   3   5   2        6.02        0.25      1.32 o 
   4   5   2        5.10        9.19      1.54 o 
   5   5   2        0.72        2.59      1.25 o 
  -9   6   2        0.72        3.61      1.54 o 
  -8   6   2        1.62        0.00      1.48 o 
  -7   6   2       39.49       29.69      1.57 o 
  -6   6   2      125.05      101.89      1.70 o 
  -5   6   2        1.03        1.45      1.43 o 
  -4   6   2        0.93        0.82      1.27 o 
  -3   6   2       22.91       18.29      1.86 o 
  -2   6   2       48.58       58.62      2.82 o 
  -1   6   2        8.67        0.98      1.21 o 
   0   6   2       23.69       24.80      1.56 o 
   1   6   2        2.54        0.63      1.22 o 
   2   6   2       11.24       13.24      2.17 o 
   3   6   2        0.09        1.39      1.50 o 
   4   6   2        0.07        0.27      1.43 o 
  -9   7   2        2.13        1.18      1.33 o 
  -8   7   2        0.35        0.97      1.56 o 
  -7   7   2       33.42       27.36      1.70 o 
  -6   7   2        5.82        6.34      2.88 o 
  -5   7   2      112.49      128.85      5.19 o 
  -4   7   2      104.96      109.46      4.64 o 
  -3   7   2      276.25      264.30      6.29 o 
  -2   7   2      303.28      310.38      6.59 o 
  -1   7   2      109.00      126.89      4.57 o 
   0   7   2      139.37      129.08     81.75 o 
   1   7   2        1.11        5.29      1.64 o 
   2   7   2       44.30       70.37      3.81 o 
   3   7   2        0.34        0.00      1.46 o 
  -8   8   2        4.92        4.46      1.24 o 
  -7   8   2        4.50        3.68      1.75 o 
  -6   8   2        2.02        3.70      2.00 o 
  -5   8   2       78.36       92.64      5.02 o 
  -4   8   2        7.54        7.63      2.20 o 
  -3   8   2       31.40       23.46      1.78 o 
  -2   8   2       56.84       61.85      3.49 o 
  -1   8   2       29.88       33.89      2.86 o 
   0   8   2        8.46       12.26      1.61 o 
   1   8   2        2.74        2.52      1.19 o 
   2   8   2        1.99        3.66      1.73 o 
  -7   9   2        2.08        2.79      1.90 o 
  -6   9   2        1.34        3.02      2.01 o 
  -5   9   2        1.97        2.20      2.22 o 
  -4   9   2        0.13        0.00      1.67 o 
  -3   9   2       11.09       19.27      2.67 o 
  -2   9   2        0.01        2.78      1.54 o 
  -1   9   2        2.40        6.71      1.81 o 
   0   9   2        0.38        0.44      1.32 o 
  -6  10   2        1.57        2.32      2.32 o 
  -5  10   2        0.20        0.37      1.93 o 
  -4  10   2        4.57        7.17      2.15 o 
  -3  10   2        0.03        3.06      1.36 o 
  -2  10   2        1.58        2.01      1.61 o 
   2 -10   3        1.26        2.08      2.58 o 
   3 -10   3       19.65       26.78      4.23 o 
   4 -10   3        6.02        6.18      3.69 o 
   5 -10   3        6.61        5.06      2.10 o 
   0  -9   3        6.66        7.16      2.32 o 
   1  -9   3       12.56       10.18      3.19 o 
   2  -9   3       78.41       77.99      5.16 o 
   3  -9   3        5.59        7.60      2.56 o 
   4  -9   3        1.59        2.15      2.15 o 
   5  -9   3        2.48        5.71      2.31 o 
   6  -9   3        4.63        6.09      2.36 o 
   7  -9   3        1.64        1.24      2.11 o 
  -2  -8   3        0.48        0.90      1.93 o 
  -1  -8   3       13.77       15.10      2.71 o 
   0  -8   3        7.14        4.68      2.45 o 
   1  -8   3       18.24       22.69      3.73 o 
   2  -8   3       22.78       25.63      3.25 o 
   3  -8   3        4.39        4.31      2.27 o 
   4  -8   3        3.77        4.02      2.21 o 
   5  -8   3        0.40        0.19      2.02 o 
   6  -8   3        0.03        1.81      2.06 o 
   7  -8   3        8.74        7.46      2.58 o 
   8  -8   3        7.87        5.14      2.27 o 
  -3  -7   3        0.37        0.16      1.75 o 
  -2  -7   3       25.05       33.28      3.02 o 
  -1  -7   3       23.63       23.01      2.82 o 
   0  -7   3      344.48      410.43     38.26 o 
   1  -7   3       46.29       47.29      3.54 o 
   2  -7   3        6.48        9.58      1.96 o 
   3  -7   3        0.10        0.32      1.73 o 
   4  -7   3       71.07       81.70      4.39 o 
   5  -7   3       33.45       24.36      3.08 o 
   6  -7   3        2.10        4.54      2.18 o 
   7  -7   3        3.73        8.75      2.12 o 
   8  -7   3        4.53        1.04      2.36 o 
  -4  -6   3        0.87        5.56      1.66 o 
  -3  -6   3        0.11        0.29      1.49 o 
  -2  -6   3       28.70       24.97      2.72 o 
  -1  -6   3       18.52       15.23      2.47 o 
   0  -6   3       29.68       29.06      1.83 o 
   1  -6   3        6.60       14.41      1.73 o 
   2  -6   3        4.83        2.77      1.47 o 
   3  -6   3        0.09        0.93      1.45 o 
   4  -6   3        0.40        1.54      1.56 o 
   5  -6   3        2.81        1.56      1.78 o 
   6  -6   3       30.78       34.54      3.14 o 
   7  -6   3       30.33       30.57      3.62 o 
   8  -6   3        1.44        5.36      2.25 o 
   9  -6   3       13.64       16.89      2.93 o 
  -5  -5   3        0.96        0.26      1.53 o 
  -4  -5   3        8.65       16.15      1.95 o 
  -3  -5   3       45.72       50.17      3.05 o 
  -2  -5   3      246.75      279.72      6.29 o 
  -1  -5   3       12.24       14.76      1.80 o 
   0  -5   3        0.91        0.87      0.77 o 
   1  -5   3      183.08      184.86      4.65 o 
   2  -5   3      200.79      182.06      1.38 o 
   3  -5   3       27.92       27.83      2.19 o 
   4  -5   3        9.09        5.20      1.68 o 
   5  -5   3        1.06        2.67      1.35 o 
   6  -5   3       19.68       15.99      2.27 o 
   7  -5   3       16.53       13.95      1.88 o 
   8  -5   3        2.74        1.26      1.84 o 
   9  -5   3        0.84        1.42      1.81 o 
  -6  -4   3        0.02        0.35      1.06 o 
  -5  -4   3        0.39        1.77      1.06 o 
  -4  -4   3       49.19       58.77      2.94 o 
  -3  -4   3      169.26      173.16      4.61 o 
  -2  -4   3      140.18      154.78      4.06 o 
  -1  -4   3      225.69      195.09      4.34 o 
   0  -4   3      682.36      750.02     12.73 o 
   1  -4   3     1864.55     1909.36     12.53 o 
   2  -4   3      669.63      666.12      7.73 o 
   3  -4   3     1325.10     1416.58     11.48 o 
   4  -4   3      152.96      162.24      4.56 o 
   5  -4   3       98.78      111.74      4.15 o 
   6  -4   3       16.94       16.27      2.31 o 
   7  -4   3       20.84       26.93      2.83 o 
   8  -4   3        0.47        2.44      1.68 o 
   9  -4   3        0.01        0.82      1.78 o 
  -7  -3   3        0.06        0.69      1.08 o 
  -6  -3   3        1.45        0.92      1.17 o 
  -5  -3   3        5.20        7.98      1.54 o 
  -4  -3   3       86.73       96.61      3.33 o 
  -3  -3   3       26.54       35.07      1.90 o 
  -2  -3   3        0.02        0.29      0.77 o 
  -1  -3   3      388.81      370.89      5.14 o 
   0  -3   3      407.21      428.09      3.81 o 
   1  -3   3        0.30        0.97      0.61 o 
   2  -3   3      369.44      359.26      5.00 o 
   3  -3   3        0.19        0.94      0.94 o 
   4  -3   3        0.02        1.35      1.35 o 
   5  -3   3        7.86        4.42      1.56 o 
   6  -3   3        1.71        7.20      1.40 o 
   7  -3   3        1.83        3.12      1.37 o 
   8  -3   3        0.13        1.32      1.58 o 
   9  -3   3        1.88        3.63      1.72 o 
  -7  -2   3        0.18        1.32      1.36 o 
  -6  -2   3       15.15       13.53      1.02 o 
  -5  -2   3       74.37       53.54      1.26 o 
  -4  -2   3        0.50        0.50      0.90 o 
  -3  -2   3        0.39        0.48      0.74 o 
  -2  -2   3       62.96       77.06      2.20 o 
  -1  -2   3      192.97      179.07      3.13 o 
   0  -2   3      713.36      723.00      4.33 o 
   1  -2   3      220.30      232.17      3.45 o 
   2  -2   3       85.14       96.44      2.43 o 
   3  -2   3      165.15      162.76      3.52 o 
   4  -2   3        1.46        0.08      0.94 o 
   5  -2   3        3.73        5.78      1.33 o 
   6  -2   3        2.49        3.27      1.25 o 
   7  -2   3        1.86        1.36      1.35 o 
   8  -2   3        3.40        5.17      1.61 o 
   9  -2   3        0.97        1.55      1.45 o 
  -8  -1   3        0.07        1.32      1.32 o 
  -7  -1   3        2.68        2.11      1.21 o 
  -6  -1   3       12.51       22.42      2.03 o 
  -5  -1   3       35.10       34.01      2.18 o 
  -4  -1   3        1.97        1.30      0.88 o 
  -3  -1   3        9.44        7.25      0.94 o 
  -2  -1   3      197.12      179.60      3.11 o 
  -1  -1   3      198.32      211.99      3.18 o 
   0  -1   3     1851.46     1898.24     26.83 o 
   1  -1   3      389.48      402.41      3.94 o 
   2  -1   3      314.79      326.98      4.20 o 
   3  -1   3       56.96       66.65      2.21 o 
   4  -1   3      185.26      178.92      3.85 o 
   5  -1   3       14.50       19.21      1.61 o 
   6  -1   3       12.07       10.99      1.23 o 
   7  -1   3        1.47        3.56      1.26 o 
   8  -1   3        0.32        0.85      1.32 o 
  -8   0   3        0.95        0.00      1.35 o 
  -7   0   3       15.41       13.99      1.30 o 
  -6   0   3        0.30        1.33      1.33 o 
  -5   0   3        1.58        3.93      0.92 o 
  -4   0   3        3.93        0.88      0.66 o 
  -3   0   3       14.42       10.69      0.61 o 
  -2   0   3     1350.31     1447.90      8.32 o 
  -1   0   3       25.12       18.66      0.51 o 
   0   0   3        0.01        0.01      0.32 o 
   1   0   3     1032.93     1090.74      7.08 o 
   2   0   3       71.86       83.15      2.30 o 
   3   0   3      606.71      637.46      6.48 o 
   4   0   3        9.62       11.21      1.37 o 
   5   0   3       69.05       74.52      2.82 o 
   6   0   3       38.01       42.90      2.36 o 
   7   0   3        3.79        6.78      1.67 o 
   8   0   3        2.19        4.44      1.37 o 
  -9   1   3        0.03        0.94      1.32 o 
  -8   1   3        2.58        4.72      1.58 o 
  -7   1   3       17.73       32.30      2.49 o 
  -6   1   3       23.27       26.44      2.17 o 
  -5   1   3        2.08        2.31      1.04 o 
  -4   1   3       45.82       46.40      2.08 o 
  -3   1   3        0.04        1.26      0.64 o 
  -2   1   3     4254.24     4186.79     59.02 o 
  -1   1   3       10.70        3.34      0.70 o 
   0   1   3      161.08      157.90      8.88 o 
   1   1   3     1153.15     1122.55      7.78 o 
   2   1   3       78.83       67.58      2.21 o 
   3   1   3      268.83      229.35      4.23 o 
   4   1   3        1.10        1.05      1.05 o 
   5   1   3      194.95      146.45      1.27 o 
   6   1   3        6.38        0.51      1.15 o 
   7   1   3       42.60       59.60      3.12 o 
   8   1   3        4.94        4.98      1.43 o 
  -9   2   3        0.03        0.44      1.61 o 
  -8   2   3        0.24        1.58      1.58 o 
  -7   2   3        0.37        0.53      1.62 o 
  -6   2   3        0.29        0.56      1.27 o 
  -5   2   3       81.44       88.73      3.34 o 
  -4   2   3       13.37       11.20      1.26 o 
  -3   2   3        0.45        2.33      0.87 o 
  -2   2   3      324.99      289.02      4.17 o 
  -1   2   3       41.31       52.20      1.87 o 
   0   2   3        8.02        6.88      0.57 o 
   1   2   3        0.81        0.41      0.69 o 
   2   2   3      415.55      418.66      5.52 o 
   3   2   3       54.82       34.09      0.90 o 
   4   2   3       45.71       50.66      2.51 o 
   5   2   3        6.54        8.17      1.50 o 
   6   2   3        1.81        2.60      1.24 o 
   7   2   3        2.70        5.69      1.30 o 
  -9   3   3        6.15        1.05      1.84 o 
  -8   3   3       24.38       20.39      3.22 o 
  -7   3   3        0.09        2.28      1.13 o 
  -6   3   3      112.73      107.42      4.65 o 
  -5   3   3       63.19       72.40      3.27 o 
  -4   3   3     3279.35     3278.88     16.87 o 
  -3   3   3     2056.04     2028.88     12.44 o 
  -2   3   3      735.87      858.89      7.41 o 
  -1   3   3      875.76      835.76      0.99 o 
   0   3   3      457.37      466.75     14.09 o 
   1   3   3     1201.24     1095.76      1.01 o 
   2   3   3      126.56      152.64      3.85 o 
   3   3   3        0.24        0.29      0.98 o 
   4   3   3       10.93        0.98      1.05 o 
   5   3   3       23.10       27.46      2.29 o 
   6   3   3        6.79       12.15      1.62 o 
  -9   4   3        1.63        0.15      1.68 o 
  -8   4   3        0.46        0.61      1.44 o 
  -7   4   3        6.26       12.78      1.88 o 
  -6   4   3       21.68       17.72      2.21 o 
  -5   4   3       47.90       40.31      2.53 o 
  -4   4   3        9.29       10.81      1.65 o 
  -3   4   3       82.56       90.27      3.08 o 
  -2   4   3       34.40       38.97      1.91 o 
  -1   4   3       18.55       19.97      1.52 o 
   0   4   3      229.34      267.22     17.68 o 
   1   4   3       22.12       26.54      1.77 o 
   2   4   3       84.05       75.01      0.98 o 
   3   4   3        5.57        7.19      1.65 o 
   4   4   3        0.09        0.37      1.20 o 
   5   4   3        0.55        1.39      1.39 o 
   6   4   3        0.03        0.73      1.13 o 
  -9   5   3        0.17        0.74      1.50 o 
  -8   5   3        3.35        5.05      1.65 o 
  -7   5   3        0.02        1.73      1.73 o 
  -6   5   3      249.90      212.91      1.78 o 
  -5   5   3       94.49      119.05      4.21 o 
  -4   5   3        5.57        0.67      1.19 o 
  -3   5   3       29.51       30.04      2.17 o 
  -2   5   3        9.78        0.54      0.96 o 
  -1   5   3      186.92      223.90      4.96 o 
   0   5   3       31.65       30.12      1.64 o 
   1   5   3        8.63        1.85      1.85 o 
   2   5   3       20.80       19.11      0.93 o 
   3   5   3       25.57       21.96      1.55 o 
   4   5   3        7.00        7.11      1.53 o 
   5   5   3        0.11        0.40      1.35 o 
  -9   6   3        0.00        0.56      1.57 o 
  -8   6   3        2.87        3.18      1.76 o 
  -7   6   3       49.63       40.29      3.08 o 
  -6   6   3       42.98       42.63      3.18 o 
  -5   6   3       84.39       79.43      3.76 o 
  -4   6   3        5.40        5.44      1.61 o 
  -3   6   3      147.40      140.94      4.44 o 
  -2   6   3      202.93      213.60      5.13 o 
  -1   6   3       12.30       18.80      1.79 o 
   0   6   3       78.97       67.47     45.65 o 
   1   6   3        1.19        2.28      1.47 o 
   2   6   3        7.06        0.56      1.63 o 
   3   6   3        0.65        0.00      1.50 o 
   4   6   3        0.17        0.14      1.57 o 
  -9   7   3        1.37        1.44      1.43 o 
  -8   7   3        4.98        5.01      1.87 o 
  -7   7   3        8.33        0.86      1.62 o 
  -6   7   3        4.48        4.43      1.82 o 
  -5   7   3       59.04       81.17      4.39 o 
  -4   7   3       13.49       13.25      2.51 o 
  -3   7   3       12.41       14.19      2.00 o 
  -2   7   3        3.34        1.26      1.51 o 
  -1   7   3       83.16      103.84      4.41 o 
   0   7   3       55.81       36.55      1.73 o 
   1   7   3       59.10       52.91      3.50 o 
   2   7   3       26.04       19.43      1.37 o 
   3   7   3        0.00        1.71      1.36 o 
  -8   8   3       16.74       13.76      2.37 o 
  -7   8   3        0.42        0.32      1.76 o 
  -6   8   3        9.77        7.02      2.56 o 
  -5   8   3        0.72        3.79      2.66 o 
  -4   8   3       76.52       83.57      4.32 o 
  -3   8   3      142.28      150.19      5.06 o 
  -2   8   3       18.59       23.41      2.46 o 
  -1   8   3      110.33      148.18      5.45 o 
   0   8   3       24.01       27.16      2.03 o 
   1   8   3       20.16       16.95      1.43 o 
   2   8   3        7.34        1.61      1.61 o 
  -7   9   3        1.17        0.93      1.96 o 
  -6   9   3        0.26        2.90      1.74 o 
  -5   9   3       20.74       23.32      3.30 o 
  -4   9   3        1.04        1.25      1.66 o 
  -3   9   3       19.77       18.22      1.65 o 
  -2   9   3        0.74        2.73      1.61 o 
  -1   9   3        0.08        0.31      1.54 o 
   0   9   3        0.49        2.49      1.00 o 
  -5  10   3        0.04        1.08      1.91 o 
  -4  10   3        2.26        3.80      1.76 o 
  -3  10   3        0.26        5.56      1.44 o 
   2 -10   4        2.99        1.92      2.67 o 
   3 -10   4        1.53        1.44      2.82 o 
   4 -10   4        2.17        0.58      3.07 o 
   5 -10   4        2.71        2.15      2.99 o 
   0  -9   4        0.19        0.87      1.51 o 
   1  -9   4        4.86        4.50      3.18 o 
   2  -9   4        7.78       15.06      3.10 o 
   3  -9   4        1.47        1.04      2.84 o 
   4  -9   4        0.42        1.54      2.60 o 
   5  -9   4        0.58        2.81      2.81 o 
   6  -9   4        9.96        6.99      2.81 o 
   7  -9   4        1.33        2.85      1.93 o 
  -2  -8   4        0.09        1.13      1.46 o 
  -1  -8   4        8.22        8.23      2.50 o 
   0  -8   4       10.48       15.96      2.10 o 
   1  -8   4        0.59        0.90      2.75 o 
   2  -8   4        1.87        2.46      2.38 o 
   3  -8   4       16.74       19.93      2.76 o 
   4  -8   4       15.49       14.17      2.97 o 
   5  -8   4        3.36        1.95      2.56 o 
   6  -8   4        0.25        0.21      2.16 o 
   7  -8   4        0.58        2.27      2.27 o 
   8  -8   4        0.02        1.87      1.87 o 
  -3  -7   4        0.66        1.85      1.91 o 
  -2  -7   4        1.13        2.48      1.82 o 
  -1  -7   4       54.57       62.10      3.96 o 
   0  -7   4       69.05       87.83      3.36 o 
   1  -7   4        5.12       10.25      2.12 o 
   2  -7   4        1.60        1.95      1.95 o 
   3  -7   4       29.44       22.58      3.11 o 
   4  -7   4       44.02       37.91      3.38 o 
   5  -7   4        0.01        0.38      1.83 o 
   6  -7   4        1.61        2.21      2.21 o 
   7  -7   4        6.78        8.54      2.33 o 
   8  -7   4        8.44        7.06      2.62 o 
  -4  -6   4        4.38        1.04      1.44 o 
  -3  -6   4        0.32        0.16      1.14 o 
  -2  -6   4       11.73       13.26      2.49 o 
  -1  -6   4       13.88       21.17      2.48 o 
   0  -6   4       39.31       46.53      2.21 o 
   1  -6   4        8.14       10.47      2.13 o 
   2  -6   4      146.47      153.11      5.18 o 
   3  -6   4        0.52        0.87      1.65 o 
   4  -6   4        1.56        2.00      2.00 o 
   5  -6   4       40.57       40.03      3.35 o 
   6  -6   4       10.11        7.88      2.50 o 
   7  -6   4       25.94       24.08      3.24 o 
   8  -6   4        0.04        2.19      1.94 o 
  -5  -5   4        1.11        0.26      1.30 o 
  -4  -5   4        7.81       11.05      1.95 o 
  -3  -5   4      154.17      144.45      4.92 o 
  -2  -5   4      425.09      462.70      8.26 o 
  -1  -5   4        5.58        6.81      1.54 o 
   0  -5   4      212.86      239.85     13.40 o 
   1  -5   4        0.59        0.23      1.20 o 
   2  -5   4      985.97     1107.37     11.48 o 
   3  -5   4      139.32      136.43      4.61 o 
   4  -5   4       74.94       76.78      3.44 o 
   5  -5   4        3.25        4.14      1.88 o 
   6  -5   4       19.33       22.78      2.75 o 
   7  -5   4       61.56       72.60      4.29 o 
   8  -5   4        2.69        2.75      1.84 o 
   9  -5   4        1.28        1.59      2.00 o 
  -6  -4   4        0.25        1.25      1.18 o 
  -5  -4   4        0.32        1.91      1.23 o 
  -4  -4   4        4.17        5.68      1.54 o 
  -3  -4   4       13.42       16.09      1.90 o 
  -2  -4   4       20.69       20.36      1.76 o 
  -1  -4   4       42.23       41.34      2.29 o 
   0  -4   4      389.84      436.82     11.98 o 
   1  -4   4        5.40       11.60      1.49 o 
   2  -4   4      312.47      384.07      6.31 o 
   3  -4   4        0.00        2.41      1.41 o 
   4  -4   4      628.23      639.48      9.13 o 
   5  -4   4       21.73       24.05      2.32 o 
   6  -4   4       85.60       99.19      4.33 o 
   7  -4   4       14.14       11.39      2.19 o 
   8  -4   4        3.66        4.97      2.22 o 
   9  -4   4        3.00        3.23      1.95 o 
  -7  -3   4        0.28        0.92      1.24 o 
  -6  -3   4        3.29        9.32      1.54 o 
  -5  -3   4       79.26      104.26      3.71 o 
  -4  -3   4      187.15      135.57      1.37 o 
  -3  -3   4       14.13       11.19      1.30 o 
  -2  -3   4        2.46        0.16      0.71 o 
  -1  -3   4        0.29        2.71      0.90 o 
   0  -3   4      481.20      444.30      4.15 o 
   1  -3   4      793.16      894.99      8.32 o 
   2  -3   4       97.34      119.22      3.24 o 
   3  -3   4        1.82        1.62      1.00 o 
   4  -3   4      539.49      540.31      7.76 o 
   5  -3   4      170.86      196.55      5.12 o 
   6  -3   4       12.42        9.17      1.68 o 
   7  -3   4        8.91       11.95      1.72 o 
   8  -3   4        1.06        0.76      1.59 o 
   9  -3   4       15.86       22.02      2.69 o 
  -7  -2   4        3.07        8.70      1.54 o 
  -6  -2   4        3.51        6.96      1.84 o 
  -5  -2   4       72.56       87.14      3.47 o 
  -4  -2   4        0.51        0.00      0.92 o 
  -3  -2   4       39.68       36.89      1.82 o 
  -2  -2   4       43.05       40.55      1.79 o 
  -1  -2   4      357.13      363.89      4.84 o 
   0  -2   4     1617.09     1717.55     30.19 o 
   1  -2   4      287.99      288.52      4.17 o 
   2  -2   4      234.99      241.60      3.99 o 
   3  -2   4       36.87       37.30      1.86 o 
   4  -2   4       18.49       18.89      1.54 o 
   5  -2   4       38.01       28.87      2.13 o 
   6  -2   4        3.99        6.26      1.13 o 
   7  -2   4        0.62        1.26      1.23 o 
   8  -2   4        0.20        2.41      1.71 o 
  -8  -1   4        2.92        4.35      1.35 o 
  -7  -1   4        0.07        1.24      1.57 o 
  -6  -1   4       61.71       93.03      3.66 o 
  -5  -1   4       16.65       17.78      1.78 o 
  -4  -1   4        4.93        8.11      1.18 o 
  -3  -1   4      164.23      168.94      3.49 o 
  -2  -1   4      208.95      204.64      3.53 o 
  -1  -1   4     1048.80     1152.08      8.02 o 
   0  -1   4       89.78      113.10      2.56 o 
   1  -1   4       49.38       47.02      1.58 o 
   2  -1   4      816.96      801.76      6.81 o 
   3  -1   4      183.92      176.23      3.62 o 
   4  -1   4        0.25        0.40      0.71 o 
   5  -1   4        1.89        2.75      1.06 o 
   6  -1   4        6.09        8.84      1.52 o 
   7  -1   4       11.01       18.64      1.95 o 
   8  -1   4        6.17        6.95      1.78 o 
  -8   0   4        3.02        1.59      1.52 o 
  -7   0   4       16.11       14.16      1.53 o 
  -6   0   4        4.01        7.15      1.41 o 
  -5   0   4        1.10        1.98      1.14 o 
  -4   0   4       15.10       14.35      1.29 o 
  -3   0   4       20.12       19.04      1.30 o 
  -2   0   4       25.43       22.66      1.26 o 
  -1   0   4       89.70      118.57      2.59 o 
   0   0   4      268.92      279.55     17.09 o 
   1   0   4       30.44       26.19      1.31 o 
   2   0   4        0.78        0.56      0.56 o 
   3   0   4       28.39       17.86      1.37 o 
   4   0   4       17.81       13.56      0.93 o 
   5   0   4        0.50        0.89      1.10 o 
   6   0   4        2.40        1.27      1.27 o 
   7   0   4        9.33        0.91      0.91 o 
   8   0   4        2.83        2.10      1.30 o 
  -9   1   4        0.02        1.33      1.29 o 
  -8   1   4        1.79        0.84      1.59 o 
  -7   1   4        0.00        0.51      1.44 o 
  -6   1   4        9.15        5.19      1.69 o 
  -5   1   4       71.89       98.71      3.34 o 
  -4   1   4       11.19        9.76      1.34 o 
  -3   1   4      248.40      245.74      4.13 o 
  -2   1   4      519.33      535.32      5.50 o 
  -1   1   4      207.96      232.57      3.62 o 
   0   1   4      266.76      268.85     10.43 o 
   1   1   4      678.13      635.72      6.36 o 
   2   1   4      170.49      189.04      3.70 o 
   3   1   4      562.61      580.95      6.85 o 
   4   1   4       85.68      110.74      3.36 o 
   5   1   4       75.70       89.25      3.34 o 
   6   1   4        5.92        5.68      1.56 o 
   7   1   4       12.30       20.78      2.14 o 
  -9   2   4        2.90        1.75      1.75 o 
  -8   2   4        0.45        1.54      1.54 o 
  -7   2   4        0.02        1.43      1.43 o 
  -6   2   4        0.57        1.38      0.81 o 
  -5   2   4        7.98        5.48      1.52 o 
  -4   2   4       57.19       66.96      2.65 o 
  -3   2   4       39.22       34.52      1.81 o 
  -2   2   4        7.90        7.88      0.97 o 
  -1   2   4       10.93       12.78      1.09 o 
   0   2   4      708.55      529.90    354.00 o 
   1   2   4       94.91       97.36      2.79 o 
   2   2   4        9.27        4.41      1.31 o 
   3   2   4       38.74       40.73      2.15 o 
   4   2   4       16.68       13.90      0.95 o 
   5   2   4        1.14        1.41      1.50 o 
   6   2   4        0.31        0.23      1.31 o 
   7   2   4        0.01        1.68      0.92 o 
  -9   3   4        0.83        0.75      1.56 o 
  -8   3   4        0.23        0.16      1.48 o 
  -7   3   4       11.64       23.13      2.26 o 
  -6   3   4        3.97        5.79      1.95 o 
  -5   3   4        1.62        0.00      1.17 o 
  -4   3   4      218.63      176.13      4.34 o 
  -3   3   4        1.02        1.11      1.06 o 
  -2   3   4      620.49      580.76      7.04 o 
  -1   3   4       61.66       74.42      2.45 o 
   0   3   4       74.29       71.38      3.75 o 
   1   3   4        2.94        4.62      1.20 o 
   2   3   4        1.49        1.16      1.16 o 
   3   3   4       41.44       54.38      2.82 o 
   4   3   4       11.68       17.53      1.86 o 
   5   3   4       14.89       15.00      1.40 o 
   6   3   4        0.04        0.74      1.23 o 
  -9   4   4        0.00        1.22      1.49 o 
  -8   4   4        0.01        0.61      1.33 o 
  -7   4   4        1.34        0.42      1.54 o 
  -6   4   4       20.63       18.68      2.53 o 
  -5   4   4        1.45        3.28      1.54 o 
  -4   4   4       78.95       87.23      3.29 o 
  -3   4   4        3.45        5.19      1.25 o 
  -2   4   4      777.36      743.57      1.54 o 
  -1   4   4      127.18      137.06      3.61 o 
   0   4   4      237.11      260.15     12.36 o 
   1   4   4        6.68        1.65      0.91 o 
   2   4   4       22.65       16.30      1.37 o 
   3   4   4       10.66       21.93      2.05 o 
   4   4   4        6.14        1.03      1.24 o 
   5   4   4        2.37        1.86      1.31 o 
   6   4   4        0.03        1.73      1.14 o 
  -9   5   4        0.17        1.67      1.54 o 
  -8   5   4        0.06        1.53      1.44 o 
  -7   5   4        4.58        3.14      1.74 o 
  -6   5   4      335.19      343.55      7.33 o 
  -5   5   4       41.39       38.31      2.75 o 
  -4   5   4       61.50       58.98      2.93 o 
  -3   5   4       26.65       23.62      1.93 o 
  -2   5   4      303.73      323.76      6.09 o 
  -1   5   4      308.80      357.50      6.53 o 
   0   5   4      107.50      141.37      4.49 o 
   1   5   4        2.76        4.74      1.58 o 
   2   5   4        1.15        0.63      1.72 o 
   3   5   4       27.08       24.28      1.39 o 
   4   5   4        2.31        0.85      1.42 o 
   5   5   4        0.18        0.93      1.24 o 
  -9   6   4        0.03        1.75      1.44 o 
  -8   6   4        2.00        1.18      1.84 o 
  -7   6   4        8.05        0.00      1.70 o 
  -6   6   4        2.38        2.99      2.02 o 
  -5   6   4       11.97        3.71      1.56 o 
  -4   6   4       16.22        5.90      1.47 o 
  -3   6   4       28.84       25.02      2.10 o 
  -2   6   4        8.30        1.19      1.32 o 
  -1   6   4       10.55       12.93      1.85 o 
   0   6   4        1.15        3.27      1.73 o 
   1   6   4        6.00        0.29      1.49 o 
   2   6   4        1.40        0.15      1.52 o 
   3   6   4        0.20        0.15      1.29 o 
   4   6   4        0.00        1.41      1.59 o 
  -8   7   4       54.81       49.88      3.29 o 
  -7   7   4        2.95        8.21      1.78 o 
  -6   7   4       14.00       14.24      2.23 o 
  -5   7   4        0.15        2.07      2.07 o 
  -4   7   4       70.15       68.33      3.94 o 
  -3   7   4      166.89      189.27      5.45 o 
  -2   7   4       47.65       54.78      3.23 o 
  -1   7   4       12.89       12.91      2.29 o 
   0   7   4        0.43        1.19      1.60 o 
   1   7   4        1.04        1.86      1.64 o 
   2   7   4        0.22        1.84      1.80 o 
   3   7   4        3.84        5.36      1.88 o 
  -8   8   4        3.34        3.79      1.68 o 
  -7   8   4        6.85        0.78      1.84 o 
  -6   8   4        4.89        1.18      2.18 o 
  -5   8   4        6.52       10.23      2.38 o 
  -4   8   4       15.96       21.06      2.48 o 
  -3   8   4       14.87       11.38      2.08 o 
  -2   8   4       23.37       26.75      2.63 o 
  -1   8   4       42.44       49.70      3.65 o 
   0   8   4       27.59       18.98     15.71 o 
   1   8   4       35.96       49.76      3.63 o 
  -7   9   4        0.45        0.00      1.37 o 
  -6   9   4        2.96        1.39      2.03 o 
  -5   9   4       19.81       25.10      3.00 o 
  -4   9   4        2.35        2.90      1.55 o 
  -3   9   4        0.60        3.19      1.77 o 
  -2   9   4        0.14        0.31      1.65 o 
  -1   9   4        9.56       12.43      2.37 o 
   0   9   4        0.63        0.30      1.08 o 
  -5  10   4       13.22       18.22      2.46 o 
  -4  10   4        4.32        5.06      1.85 o 
  -3  10   4        4.71        8.60      1.80 o 
   3 -10   5        4.61        3.91      3.85 o 
   4 -10   5        7.06        5.11      3.52 o 
   0  -9   5        1.31        3.60      1.61 o 
   1  -9   5        6.07        1.85      3.17 o 
   2  -9   5        0.83        2.49      2.40 o 
   3  -9   5        0.17        3.06      2.82 o 
   4  -9   5       15.01       12.93      3.85 o 
   5  -9   5        3.89        7.68      2.66 o 
   6  -9   5        1.74        3.25      2.60 o 
  -2  -8   5        4.14        2.94      1.41 o 
  -1  -8   5        6.12        2.60      1.98 o 
   0  -8   5       61.65       69.77      5.94 o 
   1  -8   5       93.17       94.77      5.68 o 
   2  -8   5        0.22        3.59      2.22 o 
   3  -8   5       36.80       34.93      3.67 o 
   4  -8   5        1.96        0.23      2.66 o 
   5  -8   5       51.31       45.45      4.10 o 
   6  -8   5        2.39        5.55      2.03 o 
   7  -8   5        0.27        0.00      2.33 o 
  -3  -7   5        0.54        0.17      1.64 o 
  -2  -7   5        0.78        1.87      1.87 o 
  -1  -7   5       29.56       25.76      2.96 o 
   0  -7   5        1.30        0.80      1.95 o 
   1  -7   5        4.76        4.53      2.20 o 
   2  -7   5        1.81        2.77      1.76 o 
   3  -7   5        0.82        0.79      1.98 o 
   4  -7   5       17.96       11.60      2.56 o 
   5  -7   5        0.14        2.05      1.79 o 
   6  -7   5        3.67        6.33      1.87 o 
   7  -7   5        1.68        5.36      2.63 o 
   8  -7   5        0.21        0.42      2.07 o 
  -4  -6   5        0.06        0.60      1.66 o 
  -3  -6   5        0.08        1.58      1.54 o 
  -2  -6   5       51.28       68.39      4.10 o 
  -1  -6   5      130.59      110.75      3.10 o 
   0  -6   5        0.87        2.56      0.86 o 
   1  -6   5        5.97        8.10      1.89 o 
   2  -6   5       16.23       20.38      2.18 o 
   3  -6   5       74.06       72.01      4.13 o 
   4  -6   5       35.84       38.35      3.33 o 
   5  -6   5        5.19        9.72      2.10 o 
   6  -6   5        0.17        0.19      1.94 o 
   7  -6   5       17.35       24.43      2.78 o 
   8  -6   5        3.65        3.80      2.20 o 
  -5  -5   5        0.01        0.38      1.13 o 
  -4  -5   5        0.80        0.27      1.61 o 
  -3  -5   5       81.93       90.21      3.94 o 
  -2  -5   5       41.78       45.17      3.23 o 
  -1  -5   5        1.44        1.93      1.19 o 
   0  -5   5       27.11       25.40      1.61 o 
   1  -5   5       81.83      101.13      3.90 o 
   2  -5   5        0.30        1.82      1.60 o 
   3  -5   5       87.90       93.33      4.02 o 
   4  -5   5       13.15       16.23      2.06 o 
   5  -5   5       49.78       41.85      3.26 o 
   6  -5   5       55.88       66.04      4.28 o 
   7  -5   5        5.98        8.18      2.34 o 
   8  -5   5        1.07        2.77      1.89 o 
  -6  -4   5        2.66        5.22      1.43 o 
  -5  -4   5        0.31        1.04      1.00 o 
  -4  -4   5       48.40       61.40      2.95 o 
  -3  -4   5       96.25       67.18      1.35 o 
  -2  -4   5       18.63       19.16      1.72 o 
  -1  -4   5        0.11        0.20      0.91 o 
   0  -4   5        9.02        5.97      0.89 o 
   1  -4   5       32.31       35.46      2.27 o 
   2  -4   5      118.85      160.92      4.42 o 
   3  -4   5       80.25       61.20      3.00 o 
   4  -4   5        0.23        6.27      1.85 o 
   5  -4   5      104.78       99.97      4.30 o 
   6  -4   5        3.71        2.27      1.87 o 
   7  -4   5        1.60        0.17      1.79 o 
   8  -4   5        1.55        2.66      2.00 o 
  -7  -3   5        0.42        0.69      1.10 o 
  -6  -3   5        0.00        0.47      1.28 o 
  -5  -3   5      137.36      125.76      1.69 o 
  -4  -3   5       93.91       93.10      3.45 o 
  -3  -3   5       43.95       42.40      2.15 o 
  -2  -3   5       37.26       31.20      1.88 o 
  -1  -3   5      565.54      578.67      7.15 o 
   0  -3   5     1215.79     1324.03     15.78 o 
   1  -3   5      731.58      824.32      8.51 o 
   2  -3   5      474.30      545.50      7.08 o 
   3  -3   5      605.30      632.85      8.00 o 
   4  -3   5        1.32        1.88      1.46 o 
   5  -3   5      266.38      283.00      6.31 o 
   6  -3   5       37.75       48.24      3.11 o 
   7  -3   5        3.81        2.31      1.76 o 
   8  -3   5        0.16        1.94      1.48 o 
  -7  -2   5        2.93        3.19      1.39 o 
  -6  -2   5        0.78        3.17      1.29 o 
  -5  -2   5       38.53       51.05      2.76 o 
  -4  -2   5       16.59       19.17      1.67 o 
  -3  -2   5        0.03        0.75      0.75 o 
  -2  -2   5       50.66       40.42      2.01 o 
  -1  -2   5       28.97       38.15      1.90 o 
   0  -2   5       52.83       55.81      2.07 o 
   1  -2   5      271.23      282.87      4.42 o 
   2  -2   5     1453.07     1462.33     10.15 o 
   3  -2   5       89.65       95.63      3.00 o 
   4  -2   5      128.68      116.27      3.63 o 
   5  -2   5        2.16        2.73      1.13 o 
   6  -2   5        1.09        0.24      1.18 o 
   7  -2   5        0.03        0.91      1.43 o 
   8  -2   5        6.50        9.43      2.11 o 
  -8  -1   5        2.74        3.61      1.40 o 
  -7  -1   5       79.52       47.51      1.54 o 
  -6  -1   5        3.82        1.39      1.54 o 
  -5  -1   5      111.02      120.52      3.84 o 
  -4  -1   5       47.34       42.06      2.29 o 
  -3  -1   5      669.10      637.61      7.15 o 
  -2  -1   5      652.72      706.17      7.13 o 
  -1  -1   5      675.94      801.74      7.37 o 
   0  -1   5      152.01      152.14      2.24 o 
   1  -1   5      441.32      412.30      4.93 o 
   2  -1   5      130.27      107.29      2.68 o 
   3  -1   5      315.26      295.54      4.83 o 
   4  -1   5        9.85       14.16      1.47 o 
   5  -1   5        0.87        1.06      0.99 o 
   6  -1   5       10.26       10.54      1.71 o 
   7  -1   5       34.00       49.98      2.96 o 
   8  -1   5        0.34        1.29      1.29 o 
  -8   0   5        0.03        1.07      1.57 o 
  -7   0   5        1.67        1.17      1.56 o 
  -6   0   5        0.85        0.58      1.53 o 
  -5   0   5        0.00        0.20      1.05 o 
  -4   0   5       60.35       38.72      1.00 o 
  -3   0   5       25.13       32.04      1.72 o 
  -2   0   5      726.35      839.52      7.51 o 
  -1   0   5        8.61       11.57      1.10 o 
   0   0   5        0.52        0.59      0.74 o 
   1   0   5       23.75       26.66      1.40 o 
   2   0   5       52.85       38.93      0.64 o 
   3   0   5        0.40        0.69      0.84 o 
   4   0   5       36.32       45.14      2.22 o 
   5   0   5        3.80        2.88      1.15 o 
   6   0   5        2.08        3.11      1.12 o 
   7   0   5        0.17        0.11      1.31 o 
   8   0   5        0.15        1.15      1.15 o 
  -8   1   5       12.35       12.56      2.52 o 
  -7   1   5        5.71        5.15      1.73 o 
  -6   1   5        1.91        2.67      1.32 o 
  -5   1   5       26.08       16.71      1.96 o 
  -4   1   5      631.27      601.88      7.34 o 
  -3   1   5       39.35       27.18      1.61 o 
  -2   1   5      183.11      192.94      3.73 o 
  -1   1   5       11.47       15.18      1.16 o 
   0   1   5      292.58      246.76      7.02 o 
   1   1   5        4.56        5.50      0.91 o 
   2   1   5        0.20        0.22      0.67 o 
   3   1   5        0.70        0.83      1.04 o 
   4   1   5       55.56       53.28      2.44 o 
   5   1   5       74.95       80.25      3.29 o 
   6   1   5        1.73        3.75      1.35 o 
   7   1   5        7.06        6.36      1.70 o 
  -9   2   5        1.22        2.98      1.50 o 
  -8   2   5        1.22        0.00      1.39 o 
  -7   2   5        0.52        1.23      1.19 o 
  -6   2   5        0.95        0.36      1.36 o 
  -5   2   5        0.21        0.10      1.14 o 
  -4   2   5      115.80      146.18      3.93 o 
  -3   2   5      103.46      125.98      3.20 o 
  -2   2   5      137.74      143.95      3.48 o 
  -1   2   5      589.76      595.16      6.67 o 
   0   2   5        8.40       12.61      0.85 o 
   1   2   5      221.26      232.46      4.40 o 
   2   2   5       25.26       16.48      0.93 o 
   3   2   5       19.93       16.32      1.57 o 
   4   2   5        3.37        2.06      1.45 o 
   5   2   5       10.12        9.38      1.61 o 
   6   2   5       15.69       18.93      2.14 o 
   7   2   5        0.02        0.54      1.06 o 
  -9   3   5        0.56        0.75      1.70 o 
  -8   3   5        0.14        0.76      1.51 o 
  -7   3   5        0.04        1.28      1.41 o 
  -6   3   5       60.09       73.32      3.42 o 
  -5   3   5       13.17       13.83      2.00 o 
  -4   3   5      289.92      238.73      5.09 o 
  -3   3   5        7.78        9.12      1.13 o 
  -2   3   5       15.68       24.75      1.68 o 
  -1   3   5       95.35       83.30      2.75 o 
   0   3   5      591.61      512.31    324.97 o 
   1   3   5      101.56       79.46      0.90 o 
   2   3   5      180.14      148.04      0.85 o 
   3   3   5        4.09        7.35      1.35 o 
   4   3   5       16.67       27.95      2.24 o 
   5   3   5        4.49        9.95      1.88 o 
   6   3   5        0.41        1.54      1.54 o 
  -9   4   5        0.19        0.93      1.56 o 
  -8   4   5        0.02        0.62      1.61 o 
  -7   4   5        1.55        3.39      1.54 o 
  -6   4   5       48.25       34.53      1.81 o 
  -5   4   5      124.11       92.14      1.54 o 
  -4   4   5        1.66        1.80      1.39 o 
  -3   4   5      228.25      270.39      5.68 o 
  -2   4   5       21.06       27.52      1.93 o 
  -1   4   5      262.79      295.08      5.45 o 
   0   4   5      192.04      228.61     11.11 o 
   1   4   5       18.90       20.47      1.73 o 
   2   4   5       12.53        1.30      1.30 o 
   3   4   5        3.43        3.24      1.38 o 
   4   4   5       10.51        0.67      1.54 o 
   5   4   5        0.00        0.00      1.23 o 
  -9   5   5        0.81        1.40      1.51 o 
  -8   5   5        7.76       10.32      2.05 o 
  -7   5   5        8.96       10.04      2.14 o 
  -6   5   5      141.67      140.27      4.91 o 
  -5   5   5        0.50        1.21      1.26 o 
  -4   5   5        9.48        9.79      1.54 o 
  -3   5   5        0.09        0.65      1.07 o 
  -2   5   5       22.71       16.67      1.42 o 
  -1   5   5        0.18        2.57      1.34 o 
   0   5   5       13.51       11.62      9.73 o 
   1   5   5        7.94        9.79      1.49 o 
   2   5   5        4.71        1.75      1.75 o 
   3   5   5        1.51        1.55      1.55 o 
   4   5   5        0.30        1.30      1.43 o 
   5   5   5        0.06        0.00      1.28 o 
  -9   6   5        6.32        7.83      2.08 o 
  -8   6   5       11.53       10.79      2.22 o 
  -7   6   5       41.27       39.82      2.91 o 
  -6   6   5        1.40        3.20      1.43 o 
  -5   6   5       15.94       17.57      2.34 o 
  -4   6   5        5.38        7.98      1.75 o 
  -3   6   5       52.61       69.93      3.30 o 
  -2   6   5        2.75        4.28      1.58 o 
  -1   6   5        3.49        4.63      1.44 o 
   0   6   5       16.31       20.55      1.66 o 
   1   6   5        4.28        4.22      1.37 o 
   2   6   5       29.30       24.45      1.54 o 
   3   6   5        0.60        1.51      1.42 o 
   4   6   5        1.21        2.28      1.66 o 
  -8   7   5       52.19       60.11      3.71 o 
  -7   7   5        2.82        2.75      1.71 o 
  -6   7   5        1.31        0.91      1.58 o 
  -5   7   5        0.12        2.12      2.12 o 
  -4   7   5       35.88       50.32      3.26 o 
  -3   7   5       13.42        8.98      2.17 o 
  -2   7   5       19.24       15.69      1.45 o 
  -1   7   5        6.95       14.04      2.42 o 
   0   7   5       12.51        4.52      5.15 o 
   1   7   5       21.76       21.65      2.58 o 
   2   7   5        0.00        0.62      1.73 o 
   3   7   5        2.31        1.03      1.44 o 
  -8   8   5        1.63        1.74      1.48 o 
  -7   8   5        0.06        1.08      1.75 o 
  -6   8   5        1.39        0.39      1.89 o 
  -5   8   5        2.65        3.45      2.04 o 
  -4   8   5        3.66        4.08      2.01 o 
  -3   8   5        0.71        1.39      1.45 o 
  -2   8   5       64.02       64.64      3.93 o 
  -1   8   5        2.55        2.01      2.47 o 
   0   8   5       38.48       36.52     29.03 o 
   1   8   5       13.54       11.81      1.66 o 
  -7   9   5        8.37        2.03      2.03 o 
  -6   9   5       10.27        8.51      3.22 o 
  -5   9   5        1.12        5.03      2.15 o 
  -4   9   5       15.63       18.37      2.35 o 
  -3   9   5        1.31        1.58      1.69 o 
  -2   9   5        0.43        1.32      1.64 o 
  -1   9   5        5.17        3.93      2.06 o 
  -4  10   5        4.25        2.65      1.44 o 
   0  -9   6        1.01        3.59      2.68 o 
   1  -9   6        0.02        0.85      2.87 o 
   2  -9   6        4.93        3.23      3.25 o 
   3  -9   6        4.94        3.88      3.88 o 
   4  -9   6       15.84        9.09      4.07 o 
   5  -9   6        0.13        1.70      2.86 o 
   6  -9   6        0.02        0.80      2.19 o 
  -2  -8   6        3.65        1.23      2.44 o 
  -1  -8   6        9.55       15.43      2.86 o 
   0  -8   6       14.08       16.48      3.76 o 
   1  -8   6        0.13        2.79      2.76 o 
   2  -8   6      111.03      115.81      6.62 o 
   3  -8   6       16.16       14.24      3.36 o 
   4  -8   6       11.23        7.22      3.19 o 
   5  -8   6        2.60        1.01      2.61 o 
   6  -8   6        1.35        7.64      2.64 o 
   7  -8   6       14.62       14.24      3.19 o 
  -3  -7   6        9.11       11.95      2.22 o 
  -2  -7   6       10.93       16.53      2.48 o 
  -1  -7   6        3.34        4.50      2.17 o 
   0  -7   6        5.96        3.11      1.70 o 
   1  -7   6       12.26       20.03      2.84 o 
   2  -7   6        3.46        1.50      2.17 o 
   3  -7   6       37.76       35.75      3.54 o 
   4  -7   6       10.07        1.54      3.09 o 
   5  -7   6        6.64       10.02      2.35 o 
   6  -7   6        2.89        1.36      2.41 o 
   7  -7   6        2.14        0.89      2.57 o 
   8  -7   6        0.31        0.62      2.08 o 
  -4  -6   6        7.54       10.74      2.08 o 
  -3  -6   6        0.85        0.65      2.04 o 
  -2  -6   6       75.46       73.89      4.11 o 
  -1  -6   6        6.41        5.32      2.23 o 
   0  -6   6        0.18        3.04      1.42 o 
   1  -6   6       51.10       52.88      3.82 o 
   2  -6   6       36.43       39.03      3.51 o 
   3  -6   6        6.49        2.71      3.11 o 
   4  -6   6       80.67       72.66      4.60 o 
   5  -6   6       22.27       24.90      2.82 o 
   6  -6   6        2.40        0.00      2.37 o 
   7  -6   6       16.44       16.07      2.82 o 
   8  -6   6        2.23        5.19      1.98 o 
  -5  -5   6        2.43        4.69      1.49 o 
  -4  -5   6        5.05        3.86      1.64 o 
  -3  -5   6        3.48        6.19      1.83 o 
  -2  -5   6        4.91        5.33      1.69 o 
  -1  -5   6        0.30        1.54      1.14 o 
   0  -5   6        6.38        6.23      1.06 o 
   1  -5   6        0.24        0.58      1.42 o 
   2  -5   6      143.40      154.94      5.09 o 
   3  -5   6        0.02        0.88      1.37 o 
   4  -5   6      111.03      108.07      4.54 o 
   5  -5   6        0.30        1.52      1.63 o 
   6  -5   6       12.74        9.72      2.53 o 
   7  -5   6        8.05        9.51      2.13 o 
   8  -5   6        4.40        6.10      2.33 o 
  -6  -4   6        3.02        5.12      1.46 o 
  -5  -4   6        0.35        0.60      1.34 o 
  -4  -4   6      114.96      140.83      4.52 o 
  -3  -4   6       31.59       27.43      2.28 o 
  -2  -4   6       16.10       19.16      1.80 o 
  -1  -4   6       60.75       62.60      3.01 o 
   0  -4   6       94.96       98.35      7.62 o 
   1  -4   6      141.23      174.83      4.77 o 
   2  -4   6       63.30       61.01      3.00 o 
   3  -4   6       22.46       25.26      2.04 o 
   4  -4   6        8.77        7.89      1.75 o 
   5  -4   6      152.88      195.51      5.72 o 
   6  -4   6       20.78       17.96      2.38 o 
   7  -4   6        1.15        2.82      1.77 o 
   8  -4   6        9.99        8.37      2.30 o 
  -7  -3   6        0.02        0.23      1.07 o 
  -6  -3   6        3.68        3.18      1.54 o 
  -5  -3   6       55.00       79.42      3.49 o 
  -4  -3   6        4.58        6.41      1.45 o 
  -3  -3   6        7.72        9.66      1.44 o 
  -2  -3   6       25.67       31.44      2.01 o 
  -1  -3   6       34.24       37.76      2.26 o 
   0  -3   6      106.71      113.98      6.65 o 
   1  -3   6       50.34       51.77      3.09 o 
   2  -3   6        7.90        8.17      1.47 o 
   3  -3   6      165.42      143.92      4.10 o 
   4  -3   6      105.23      110.73      4.00 o 
   5  -3   6       61.56       59.18      3.38 o 
   6  -3   6        8.69        7.85      1.67 o 
   7  -3   6       20.10       24.19      2.62 o 
   8  -3   6        5.71        6.90      2.06 o 
  -7  -2   6        0.45        1.24      1.14 o 
  -6  -2   6       43.61       24.11      2.16 o 
  -5  -2   6        5.54        3.36      0.87 o 
  -4  -2   6       24.14       25.14      1.95 o 
  -3  -2   6      135.79      127.87      3.71 o 
  -2  -2   6      433.24      441.67      6.47 o 
  -1  -2   6       63.65       74.20      2.75 o 
   0  -2   6      313.04      353.19      3.92 o 
   1  -2   6       63.23       67.75      2.49 o 
   2  -2   6       95.49       94.23      3.00 o 
   3  -2   6      610.69      637.07      7.74 o 
   4  -2   6        1.00        1.77      1.03 o 
   5  -2   6       22.32       26.36      2.05 o 
   6  -2   6        1.40        0.25      1.54 o 
   7  -2   6       38.56       57.91      3.45 o 
   8  -2   6       24.88       43.59      3.13 o 
  -8  -1   6        0.03        0.50      1.44 o 
  -7  -1   6       48.77       31.34      3.91 o 
  -6  -1   6       57.26       74.89      3.54 o 
  -5  -1   6        1.28        1.61      1.36 o 
  -4  -1   6      263.73      212.84      1.24 o 
  -3  -1   6        7.91       11.49      1.53 o 
  -2  -1   6     1442.30     1666.72     11.67 o 
  -1  -1   6       80.61      109.78      3.18 o 
   0  -1   6      209.19      238.26      3.31 o 
   1  -1   6       78.69       79.38      2.55 o 
   2  -1   6      330.98      327.19      5.05 o 
   3  -1   6       87.49       76.28      2.67 o 
   4  -1   6        6.23        6.66      1.10 o 
   5  -1   6        0.93        0.40      1.09 o 
   6  -1   6       19.82       29.36      2.33 o 
   7  -1   6       18.29       29.56      2.44 o 
   8  -1   6        0.19        2.02      1.33 o 
  -8   0   6        1.87        1.20      1.38 o 
  -7   0   6       20.61       29.21      2.51 o 
  -6   0   6       13.25       14.43      1.81 o 
  -5   0   6        3.34        2.63      1.32 o 
  -4   0   6        2.49        3.47      1.18 o 
  -3   0   6       58.09       52.80      2.33 o 
  -2   0   6       50.18       41.75      2.13 o 
  -1   0   6      104.81      132.89      3.38 o 
   0   0   6      450.39      525.10     23.67 o 
   1   0   6     1290.28     1341.48      9.71 o 
   2   0   6       13.92       13.01      1.30 o 
   3   0   6       80.18       82.89      2.89 o 
   4   0   6       20.78       18.75      1.73 o 
   5   0   6       19.75       23.04      1.89 o 
   6   0   6       57.47       41.12      1.20 o 
   7   0   6        0.02        0.11      1.23 o 
  -8   1   6        0.30        1.70      2.02 o 
  -7   1   6        2.75        4.89      1.59 o 
  -6   1   6        2.44        3.53      1.06 o 
  -5   1   6        1.29        1.80      1.09 o 
  -4   1   6       93.73      105.38      3.33 o 
  -3   1   6       60.11       63.96      2.50 o 
  -2   1   6      366.82      417.49      5.96 o 
  -1   1   6      250.94      277.88      4.61 o 
   0   1   6     1071.32     1132.62     49.87 o 
   1   1   6      266.31      227.19      1.42 o 
   2   1   6       22.60       24.42      1.66 o 
   3   1   6       17.81       22.40      1.71 o 
   4   1   6       35.22       39.79      2.29 o 
   5   1   6       51.17       65.16      3.05 o 
   6   1   6        2.90        1.64      1.19 o 
   7   1   6        0.18        0.00      1.13 o 
  -9   2   6        0.00        0.71      1.73 o 
  -8   2   6        0.15        0.15      1.59 o 
  -7   2   6        0.98        0.28      1.80 o 
  -6   2   6        8.38        8.52      1.98 o 
  -5   2   6       24.03       31.43      2.39 o 
  -4   2   6      103.51       99.25      3.24 o 
  -3   2   6       14.40       12.38      1.37 o 
  -2   2   6      144.03      147.52      3.77 o 
  -1   2   6       26.74       26.06      1.70 o 
   0   2   6      315.96      274.80      6.71 o 
   1   2   6       35.54       27.09      1.71 o 
   2   2   6       33.99       37.73      2.11 o 
   3   2   6        0.54        0.50      1.08 o 
   4   2   6       10.63       10.42      1.65 o 
   5   2   6        0.00        1.22      1.22 o 
   6   2   6        1.13        3.57      1.34 o 
   7   2   6        1.17        2.04      0.99 o 
  -9   3   6        1.42        0.89      1.88 o 
  -8   3   6        0.34        1.41      1.65 o 
  -7   3   6        1.60        1.03      1.31 o 
  -6   3   6       69.04       76.86      3.67 o 
  -5   3   6        5.43       10.27      1.60 o 
  -4   3   6       15.62       18.80      1.65 o 
  -3   3   6      131.35      139.71      3.87 o 
  -2   3   6      146.00      158.76      4.13 o 
  -1   3   6       64.58       64.34      2.67 o 
   0   3   6        6.63        6.28      0.85 o 
   1   3   6       14.81       16.20      1.54 o 
   2   3   6       92.58       90.35      3.33 o 
   3   3   6       11.42        6.37      1.54 o 
   4   3   6        6.43       16.26      2.04 o 
   5   3   6        0.23        0.00      1.32 o 
   6   3   6        2.41        4.62      1.16 o 
  -9   4   6        0.77        1.26      1.66 o 
  -8   4   6        0.79        3.41      1.85 o 
  -7   4   6        0.20        0.00      1.74 o 
  -6   4   6        5.75        6.52      2.03 o 
  -5   4   6        0.90        0.77      1.54 o 
  -4   4   6        0.01        1.02      0.89 o 
  -3   4   6       34.64       42.49      2.56 o 
  -2   4   6       10.81       11.74      1.58 o 
  -1   4   6       32.87       38.17      2.31 o 
   0   4   6       57.27       54.49     13.19 o 
   1   4   6        9.59        1.09      1.22 o 
   2   4   6       67.44       46.00      1.31 o 
   3   4   6       18.84       24.33      2.35 o 
   4   4   6       17.35       29.21      2.50 o 
   5   4   6        0.00        1.11      1.19 o 
  -9   5   6        1.22        0.32      1.58 o 
  -8   5   6        2.98        3.31      1.79 o 
  -7   5   6        1.67        0.81      1.89 o 
  -6   5   6        0.67        1.62      1.70 o 
  -5   5   6        0.38        0.68      1.41 o 
  -4   5   6       11.04        7.50      1.64 o 
  -3   5   6        7.32        4.43      1.49 o 
  -2   5   6      109.47      111.08      3.88 o 
  -1   5   6       23.28       24.46      2.00 o 
   0   5   6       21.36       19.64      1.88 o 
   1   5   6       10.76       13.42      1.75 o 
   2   5   6        0.97        1.25      1.66 o 
   3   5   6        5.39        6.74      1.99 o 
   4   5   6        0.00        0.89      1.25 o 
  -9   6   6        2.32        0.94      1.79 o 
  -8   6   6        2.11        6.51      2.12 o 
  -7   6   6        0.30        3.30      2.02 o 
  -6   6   6        3.86        1.46      1.66 o 
  -5   6   6       11.83       10.03      1.84 o 
  -4   6   6        1.51        2.35      1.34 o 
  -3   6   6        8.53       11.05      2.22 o 
  -2   6   6        0.36        1.00      1.50 o 
  -1   6   6        1.17        0.28      1.57 o 
   0   6   6        7.54       14.85      1.55 o 
   1   6   6        6.86        1.35      1.97 o 
   2   6   6       14.09       13.37      1.60 o 
   3   6   6        0.24        0.61      1.43 o 
  -8   7   6       10.93       13.66      2.36 o 
  -7   7   6        0.54        1.62      1.53 o 
  -6   7   6        0.03        1.36      1.59 o 
  -5   7   6        0.02        0.61      2.18 o 
  -4   7   6       27.83       33.70      2.87 o 
  -3   7   6        3.79        8.97      2.06 o 
  -2   7   6        6.82        8.35      1.89 o 
  -1   7   6        3.09        8.66      2.15 o 
   0   7   6        4.33        2.51      2.94 o 
   1   7   6        0.06        0.49      1.89 o 
   2   7   6        0.27        1.44      1.49 o 
  -8   8   6        1.18        1.07      1.54 o 
  -7   8   6        3.03        1.19      1.66 o 
  -6   8   6       10.80        0.19      2.11 o 
  -5   8   6       14.98       20.13      3.12 o 
  -4   8   6        1.77        0.60      1.53 o 
  -3   8   6        2.21        1.87      2.23 o 
  -2   8   6        0.02        2.88      2.88 o 
  -1   8   6        1.52        2.96      1.89 o 
   0   8   6        0.02        1.12      1.50 o 
   1   8   6        0.11        0.49      1.69 o 
  -7   9   6        0.37        1.08      1.77 o 
  -6   9   6       19.70       30.26      3.52 o 
  -5   9   6       15.48       17.94      2.22 o 
  -4   9   6        7.56        9.13      2.14 o 
  -3   9   6        4.15        4.09      2.04 o 
  -2   9   6        7.98       10.56      2.13 o 
  -1   9   6        2.39        2.19      1.88 o 
   1  -9   7        9.39       10.25      3.65 o 
   2  -9   7        2.89        6.17      2.64 o 
   3  -9   7        0.01        2.20      3.17 o 
   4  -9   7        9.84        8.42      3.92 o 
   5  -9   7        0.82        1.50      3.37 o 
   6  -9   7        0.17        1.40      2.83 o 
  -1  -8   7        0.13        2.86      1.16 o 
   0  -8   7        2.21        0.77      1.79 o 
   1  -8   7       26.24       26.91      4.00 o 
   2  -8   7        0.44        5.80      2.91 o 
   3  -8   7       11.66       15.89      3.18 o 
   4  -8   7       33.04       33.65      4.05 o 
   5  -8   7        0.03        6.82      2.60 o 
   6  -8   7        0.29        1.06      2.45 o 
   7  -8   7       17.49       22.50      3.62 o 
  -3  -7   7        0.93        3.31      2.12 o 
  -2  -7   7        4.08        7.95      2.20 o 
  -1  -7   7       12.80       10.41      2.19 o 
   0  -7   7       35.28       18.33      9.92 o 
   1  -7   7       47.00       39.89      4.14 o 
   2  -7   7      127.98      110.53      5.95 o 
   3  -7   7        9.43        5.00      3.17 o 
   4  -7   7       65.57       58.41      4.76 o 
   5  -7   7        6.15        9.40      2.82 o 
   6  -7   7       58.46       58.76      5.17 o 
   7  -7   7       19.23       19.53      3.43 o 
  -4  -6   7        2.09        2.00      2.00 o 
  -3  -6   7        6.33       10.97      2.14 o 
  -2  -6   7        2.11        1.61      1.94 o 
  -1  -6   7        1.80        1.30      2.03 o 
   0  -6   7       50.03       45.81      2.56 o 
   1  -6   7       21.22       25.78      2.95 o 
   2  -6   7        3.73        4.67      2.07 o 
   3  -6   7      105.25      110.11      5.36 o 
   4  -6   7        0.40        0.41      2.07 o 
   5  -6   7        4.20        3.18      2.46 o 
   6  -6   7        8.16        8.13      2.64 o 
   7  -6   7        0.74        2.77      1.95 o 
   8  -6   7        0.05        1.60      1.99 o 
  -5  -5   7       29.53       37.82      2.62 o 
  -4  -5   7        7.19        1.83      1.10 o 
  -3  -5   7       16.84        8.87      1.78 o 
  -2  -5   7       25.05       35.93      2.67 o 
  -1  -5   7        0.00        1.75      1.75 o 
   0  -5   7       35.08       35.61      2.06 o 
   1  -5   7       15.55       11.31      2.19 o 
   2  -5   7        0.46        1.31      1.39 o 
   3  -5   7        1.35        3.34      1.61 o 
   4  -5   7       15.13       17.41      2.33 o 
   5  -5   7       30.48       24.40      3.12 o 
   6  -5   7        0.23        0.38      1.61 o 
   7  -5   7        0.51        0.38      1.96 o 
   8  -5   7        0.01        0.55      1.54 o 
  -6  -4   7        1.33        0.25      1.49 o 
  -5  -4   7        0.02        0.65      1.27 o 
  -4  -4   7       37.11       35.17      2.68 o 
  -3  -4   7        3.09        1.53      1.53 o 
  -2  -4   7       13.31        8.78      1.87 o 
  -1  -4   7        3.82        3.53      1.28 o 
   0  -4   7       19.21       28.91      1.61 o 
   1  -4   7      100.37      100.94      4.07 o 
   2  -4   7       58.27       61.96      3.22 o 
   3  -4   7      106.15      112.05      4.56 o 
   4  -4   7       14.28        9.24      2.10 o 
   5  -4   7       68.12       85.87      4.17 o 
   6  -4   7        2.07        2.14      1.61 o 
   7  -4   7        0.00        1.69      1.79 o 
   8  -4   7        0.43        1.83      1.72 o 
  -6  -3   7        2.05        7.83      1.67 o 
  -5  -3   7        0.11        3.27      1.53 o 
  -4  -3   7       11.35       13.53      1.92 o 
  -3  -3   7       25.56       28.44      2.21 o 
  -2  -3   7       19.04       16.53      1.68 o 
  -1  -3   7       10.27        7.91      1.26 o 
   0  -3   7        6.77       10.13      1.04 o 
   1  -3   7       87.49      109.35      3.83 o 
   2  -3   7       84.19       94.29      3.44 o 
   3  -3   7      237.69      251.13      5.63 o 
   4  -3   7       60.81       62.19      3.21 o 
   5  -3   7       17.50       21.46      2.35 o 
   6  -3   7       21.80       25.38      2.70 o 
   7  -3   7       15.46       14.26      2.35 o 
   8  -3   7        8.38       12.79      2.13 o 
  -7  -2   7        4.47        0.90      1.27 o 
  -6  -2   7       61.91       39.95      2.04 o 
  -5  -2   7        2.66        2.06      1.54 o 
  -4  -2   7        4.78        0.23      1.21 o 
  -3  -2   7       13.21       15.77      1.79 o 
  -2  -2   7      102.09      126.82      3.90 o 
  -1  -2   7      248.13      248.34      5.10 o 
   0  -2   7       24.56       23.97     16.52 o 
   1  -2   7      156.36      154.36      3.88 o 
   2  -2   7       88.32       98.54      3.26 o 
   3  -2   7      592.67      592.40      7.83 o 
   4  -2   7       17.08       18.53      1.67 o 
   5  -2   7        1.86        3.02      1.22 o 
   6  -2   7       17.41       18.30      2.17 o 
   7  -2   7       35.70       52.05      3.36 o 
   8  -2   7       13.88       22.19      2.20 o 
  -7  -1   7        1.31        8.17      2.19 o 
  -6  -1   7        4.12        5.14      1.53 o 
  -5  -1   7        6.11        7.28      1.74 o 
  -4  -1   7       70.54       68.92      3.04 o 
  -3  -1   7       64.18       67.19      2.96 o 
  -2  -1   7      678.97      765.03      8.75 o 
  -1  -1   7      535.45      584.01      7.48 o 
   0  -1   7       96.70      114.61      2.35 o 
   1  -1   7      366.19      368.59      5.60 o 
   2  -1   7        7.28        4.80      1.42 o 
   3  -1   7       14.66       12.89      1.27 o 
   4  -1   7       10.84       13.65      1.39 o 
   5  -1   7        2.23        0.63      1.08 o 
   6  -1   7        2.07        0.12      1.71 o 
   7  -1   7        0.00        0.12      1.46 o 
   8  -1   7        0.22        0.35      1.24 o 
  -8   0   7       19.75       10.02      3.31 o 
  -7   0   7        1.97        0.00      1.69 o 
  -6   0   7       14.03       13.26      1.72 o 
  -5   0   7      114.32      115.72      4.04 o 
  -4   0   7      440.29      509.55      7.55 o 
  -3   0   7       31.98       26.88      2.07 o 
  -2   0   7      761.93      881.18      9.22 o 
  -1   0   7      599.39      687.40      7.93 o 
   0   0   7      372.70      330.37     11.84 o 
   1   0   7     1262.54     1287.75     10.25 o 
   2   0   7       66.42       67.49      2.66 o 
   3   0   7        6.08        9.27      1.28 o 
   4   0   7       17.48       19.17      1.90 o 
   5   0   7       82.72       93.60      3.52 o 
   6   0   7       43.98       48.28      2.82 o 
   7   0   7        0.97        3.45      1.14 o 
  -8   1   7        8.15        0.43      1.64 o 
  -7   1   7        0.45        3.09      1.60 o 
  -6   1   7       10.99       10.92      1.93 o 
  -5   1   7       84.63      111.32      3.90 o 
  -4   1   7       33.79       29.74      2.24 o 
  -3   1   7      688.24      732.54      8.61 o 
  -2   1   7       83.07       97.36      3.36 o 
  -1   1   7      523.39      552.65      7.00 o 
   0   1   7       10.99        9.81      7.25 o 
   1   1   7      355.18      337.27      5.64 o 
   2   1   7        7.79        8.71      1.36 o 
   3   1   7        2.16        1.00      0.84 o 
   4   1   7       16.87       17.68      1.94 o 
   5   1   7        8.07       14.99      1.61 o 
   6   1   7        2.14        4.19      1.27 o 
   7   1   7        0.17        1.56      1.00 o 
  -8   2   7        1.14        4.56      1.87 o 
  -7   2   7        5.05        6.86      1.88 o 
  -6   2   7       13.60       16.12      2.03 o 
  -5   2   7       36.25       39.58      2.64 o 
  -4   2   7       19.34       19.81      1.84 o 
  -3   2   7       52.73       64.66      2.86 o 
  -2   2   7      147.32      154.00      4.20 o 
  -1   2   7      463.92      475.49      6.85 o 
   0   2   7       96.51       97.50      4.82 o 
   1   2   7        2.78        3.42      1.21 o 
   2   2   7       48.16       38.02      1.10 o 
   3   2   7       49.44       50.17      2.80 o 
   4   2   7      100.14      113.14      4.19 o 
   5   2   7        2.82        1.37      1.37 o 
   6   2   7        0.17        0.00      1.23 o 
  -9   3   7        0.05        1.83      1.23 o 
  -8   3   7        0.01        1.88      1.88 o 
  -7   3   7        2.97        2.46      2.08 o 
  -6   3   7       16.50       18.69      2.28 o 
  -5   3   7        4.63       13.01      1.75 o 
  -4   3   7        0.39        2.01      1.12 o 
  -3   3   7       26.49       26.60      2.13 o 
  -2   3   7        7.77        9.70      1.78 o 
  -1   3   7       55.49       56.10      2.63 o 
   0   3   7       15.25       15.48      1.30 o 
   1   3   7        0.01        0.14      1.52 o 
   2   3   7      106.65      121.41      4.07 o 
   3   3   7       43.18       28.91      1.39 o 
   4   3   7        0.73        1.43      1.43 o 
   5   3   7        2.19        6.54      1.67 o 
   6   3   7        0.19        0.13      1.15 o 
  -9   4   7        0.15        1.76      1.76 o 
  -8   4   7        0.02        4.20      1.50 o 
  -7   4   7        3.36        1.79      1.43 o 
  -6   4   7        6.24       10.53      2.03 o 
  -5   4   7        4.90        6.85      1.65 o 
  -4   4   7       12.38       13.37      1.62 o 
  -3   4   7       43.85       47.55      2.84 o 
  -2   4   7        1.21        2.16      1.22 o 
  -1   4   7      248.64      251.40      5.56 o 
   0   4   7        1.38        1.76      0.82 o 
   1   4   7       56.61       67.86      3.29 o 
   2   4   7        6.35        0.64      1.17 o 
   3   4   7        9.27       14.97      2.18 o 
   4   4   7        2.74        8.73      1.82 o 
   5   4   7        4.24       11.54      1.74 o 
  -9   5   7        1.42        1.85      1.85 o 
  -8   5   7        6.53        0.17      2.17 o 
  -7   5   7        0.68        2.19      2.19 o 
  -6   5   7        2.43        3.09      2.00 o 
  -5   5   7        5.06        8.80      1.81 o 
  -4   5   7       12.28        8.23      1.62 o 
  -3   5   7       10.33        9.47      1.78 o 
  -2   5   7       12.23       10.65      1.68 o 
  -1   5   7       11.93        8.83      1.74 o 
   0   5   7       45.95       47.78      6.96 o 
   1   5   7       12.40        1.37      1.65 o 
   2   5   7        0.50        0.73      1.71 o 
   3   5   7        1.36        0.90      1.74 o 
   4   5   7        0.00        0.75      1.20 o 
  -8   6   7       41.91       41.31      3.69 o 
  -7   6   7       12.34       15.28      2.33 o 
  -6   6   7       31.18       28.79      2.90 o 
  -5   6   7       44.59       41.82      2.07 o 
  -4   6   7       23.02       11.13      1.54 o 
  -3   6   7       85.90       61.13      3.41 o 
  -2   6   7        4.31        6.38      1.68 o 
  -1   6   7        9.71        4.09      1.89 o 
   0   6   7        4.47        5.42      3.03 o 
   1   6   7        3.39        3.28      1.65 o 
   2   6   7        1.28        0.80      1.57 o 
   3   6   7        0.45        0.48      1.55 o 
  -8   7   7        3.92        1.76      1.91 o 
  -7   7   7        1.08        1.58      1.89 o 
  -6   7   7       13.22        6.20      1.88 o 
  -5   7   7        3.51        3.19      2.58 o 
  -4   7   7        0.63        0.34      2.06 o 
  -3   7   7        0.16        1.04      2.06 o 
  -2   7   7        2.97        3.92      2.00 o 
  -1   7   7        0.82        0.51      1.57 o 
   0   7   7        3.01        4.70      1.30 o 
   1   7   7        0.19        0.00      1.79 o 
   2   7   7        0.57        2.25      1.63 o 
  -7   8   7       10.17        9.87      1.82 o 
  -6   8   7        0.02        1.60      2.17 o 
  -5   8   7       42.33       49.58      3.83 o 
  -4   8   7        3.77        7.83      1.93 o 
  -3   8   7        0.64        0.75      1.90 o 
  -2   8   7        0.62        3.68      1.63 o 
  -1   8   7       15.40       21.11      2.69 o 
   0   8   7        7.11        5.51      1.89 o 
   1   8   7        0.33        0.00      1.63 o 
  -6   9   7        1.37        3.49      2.68 o 
  -5   9   7        1.12        1.88      1.88 o 
  -4   9   7        1.50        1.88      2.07 o 
  -3   9   7        1.16        1.08      1.83 o 
  -2   9   7        1.62        3.04      2.04 o 
  -1   9   7        0.01        0.34      1.51 o 
   1  -9   8        4.20        7.00      2.88 o 
   2  -9   8        0.28        2.25      3.15 o 
   3  -9   8        0.03        0.67      3.39 o 
   4  -9   8        0.01        3.96      3.96 o 
   5  -9   8        1.33        3.46      2.75 o 
  -1  -8   8        1.10        2.47      2.80 o 
   0  -8   8        1.67        1.33      1.68 o 
   1  -8   8        0.14        2.86      2.92 o 
   2  -8   8       84.22       87.04      6.65 o 
   3  -8   8        0.04        1.19      3.06 o 
   4  -8   8       10.04       12.26      3.20 o 
   5  -8   8        0.22        0.30      2.78 o 
   6  -8   8       66.51       63.29      5.27 o 
  -3  -7   8        0.30        0.00      2.01 o 
  -2  -7   8        4.55        4.26      1.97 o 
  -1  -7   8       10.95       11.50      2.95 o 
   0  -7   8        3.46        4.93      1.86 o 
   1  -7   8       34.31       38.34      4.26 o 
   2  -7   8        7.92       12.76      3.26 o 
   3  -7   8       70.03       64.31      5.22 o 
   4  -7   8       30.75       22.01      3.58 o 
   5  -7   8       25.56       33.36      4.34 o 
   6  -7   8       15.06        8.61      3.66 o 
   7  -7   8        0.69        0.49      2.70 o 
  -4  -6   8       17.06       24.14      2.53 o 
  -3  -6   8        1.16        2.67      1.88 o 
  -2  -6   8        6.80        8.61      2.33 o 
  -1  -6   8        5.35        4.37      2.37 o 
   0  -6   8       22.89       25.91      2.86 o 
   1  -6   8        1.37        1.46      2.12 o 
   2  -6   8        0.74        0.65      2.08 o 
   3  -6   8        9.06        5.53      3.03 o 
   4  -6   8       52.61       55.13      4.59 o 
   5  -6   8      152.44      182.99      7.61 o 
   6  -6   8        3.23        7.26      2.57 o 
   7  -6   8        1.04        1.95      2.54 o 
   8  -6   8        0.00        0.60      1.99 o 
  -5  -5   8       14.86       15.67      2.27 o 
  -4  -5   8        1.01        4.30      1.84 o 
  -3  -5   8      167.44      173.21      5.83 o 
  -2  -5   8       10.81       11.54      2.48 o 
  -1  -5   8      229.20      209.34      6.43 o 
   0  -5   8      146.72      142.64      3.96 o 
   1  -5   8      105.89      101.51      4.76 o 
   2  -5   8       42.31       41.87      3.42 o 
   3  -5   8        3.37        2.25      2.14 o 
   4  -5   8       14.65       18.45      2.76 o 
   5  -5   8        0.76        1.19      1.80 o 
   6  -5   8        0.97        1.98      1.75 o 
   7  -5   8        3.73        3.73      2.04 o 
   8  -5   8        1.07        1.10      1.95 o 
  -6  -4   8        0.25        1.34      1.34 o 
  -5  -4   8        1.12        0.42      1.50 o 
  -4  -4   8        0.31        0.84      1.76 o 
  -3  -4   8        5.93        5.10      1.79 o 
  -2  -4   8       17.26       15.57      1.84 o 
  -1  -4   8        0.10        0.69      1.19 o 
   0  -4   8      134.05      124.81      3.25 o 
   1  -4   8       19.56       22.04      2.21 o 
   2  -4   8       80.96       72.25      4.04 o 
   3  -4   8       63.82       68.31      3.93 o 
   4  -4   8        0.16        0.33      1.86 o 
   5  -4   8       10.87       13.42      2.25 o 
   6  -4   8        3.19        8.30      1.74 o 
   7  -4   8        1.13        0.53      1.98 o 
   8  -4   8        1.37        1.98      1.67 o 
  -6  -3   8        0.38        1.63      1.63 o 
  -5  -3   8       17.76       28.12      2.59 o 
  -4  -3   8        6.52        0.13      1.45 o 
  -3  -3   8        2.13        0.00      1.65 o 
  -2  -3   8       19.72       20.18      1.94 o 
  -1  -3   8        0.20        0.24      1.42 o 
   0  -3   8        1.46        2.32      0.82 o 
   1  -3   8       29.28       35.47      2.42 o 
   2  -3   8       99.14       88.50      3.68 o 
   3  -3   8       31.92       30.16      2.41 o 
   4  -3   8       53.56       55.89      3.20 o 
   5  -3   8       25.56       28.59      2.53 o 
   6  -3   8        7.44        9.27      1.91 o 
   7  -3   8        0.20        3.65      1.58 o 
   8  -3   8        8.47        9.64      2.26 o 
  -7  -2   8        4.68        6.41      1.77 o 
  -6  -2   8       10.94       19.11      2.21 o 
  -5  -2   8        1.43        4.51      1.20 o 
  -4  -2   8        0.82        0.24      1.12 o 
  -3  -2   8        9.32        9.51      1.67 o 
  -2  -2   8      192.43      160.16      4.53 o 
  -1  -2   8       60.11       60.54      2.89 o 
   0  -2   8      324.67      312.37     11.88 o 
   1  -2   8      134.28      110.62      3.63 o 
   2  -2   8       30.10       33.30      2.19 o 
   3  -2   8       53.39       51.05      2.68 o 
   4  -2   8        2.99        4.09      1.27 o 
   5  -2   8        0.02        1.58      1.12 o 
   6  -2   8        0.00        0.90      1.31 o 
   7  -2   8       22.43       25.66      2.68 o 
   8  -2   8        0.12        1.02      1.45 o 
  -7  -1   8        1.59        3.63      1.73 o 
  -6  -1   8        0.27        0.96      1.34 o 
  -5  -1   8        2.96        3.09      1.37 o 
  -4  -1   8       30.06       33.08      2.24 o 
  -3  -1   8       30.40       34.80      2.36 o 
  -2  -1   8      167.48      170.65      4.50 o 
  -1  -1   8       53.95       62.86      2.90 o 
   0  -1   8     1862.70     1913.61     94.88 o 
   1  -1   8       91.93       84.02      0.95 o 
   2  -1   8      672.10      644.35      8.23 o 
   3  -1   8       23.39       19.44      1.86 o 
   4  -1   8       76.14       74.67      3.03 o 
   5  -1   8        3.21        2.70      1.30 o 
   6  -1   8       39.33       49.56      3.05 o 
   7  -1   8        1.39        1.53      1.17 o 
  -8   0   8       13.88       22.04      2.56 o 
  -7   0   8        0.60        3.59      1.37 o 
  -6   0   8        0.70        1.57      1.57 o 
  -5   0   8        4.43        1.26      1.61 o 
  -4   0   8       91.16      107.95      3.86 o 
  -3   0   8      505.11      515.72      7.76 o 
  -2   0   8       24.41       28.33      2.22 o 
  -1   0   8      257.32      299.24      5.76 o 
   0   0   8     1680.25     1797.58     71.42 o 
   1   0   8      135.62      122.67      3.68 o 
   2   0   8      311.55      315.64      5.87 o 
   3   0   8        9.73       12.06      1.43 o 
   4   0   8       16.21       19.32      1.96 o 
   5   0   8      213.23      194.85      5.98 o 
   6   0   8        3.89        4.27      1.27 o 
   7   0   8        4.80        8.48      1.49 o 
  -8   1   8        4.27        6.21      1.88 o 
  -7   1   8        2.48        0.00      1.88 o 
  -6   1   8       18.78       16.90      2.18 o 
  -5   1   8        5.05        3.48      1.85 o 
  -4   1   8       71.41       67.41      3.08 o 
  -3   1   8       12.75       12.62      1.83 o 
  -2   1   8      102.78      121.60      3.92 o 
  -1   1   8       51.29       38.02      2.30 o 
   0   1   8       58.31       65.69      5.43 o 
   1   1   8      105.95       85.19      1.33 o 
   2   1   8       10.62       11.94      1.64 o 
   3   1   8       25.76       31.03      2.27 o 
   4   1   8       35.37       35.86      2.66 o 
   5   1   8        3.52        6.01      1.59 o 
   6   1   8        0.04        0.93      1.21 o 
   7   1   8        0.07        0.63      1.09 o 
  -8   2   8        0.89        2.33      1.78 o 
  -7   2   8       69.02       93.74      4.59 o 
  -6   2   8      103.29      142.59      5.12 o 
  -5   2   8       19.88       21.31      2.11 o 
  -4   2   8       14.73       14.87      1.85 o 
  -3   2   8       94.78       83.10      2.47 o 
  -2   2   8      331.53      356.48      6.64 o 
  -1   2   8      737.98      677.71      7.42 o 
   0   2   8      125.26       98.58     18.03 o 
   1   2   8       51.60       38.00      1.07 o 
   2   2   8       16.44        5.85      1.82 o 
   3   2   8      368.08      434.34      7.78 o 
   4   2   8       23.80       33.46      2.66 o 
   5   2   8        9.06       17.86      2.01 o 
   6   2   8        0.27        0.24      1.36 o 
  -8   3   8        0.77        0.50      1.90 o 
  -7   3   8        1.60        0.96      1.70 o 
  -6   3   8        5.58        5.29      2.01 o 
  -5   3   8       25.36       22.55      2.48 o 
  -4   3   8        0.01        1.31      1.31 o 
  -3   3   8        0.15        1.40      1.35 o 
  -2   3   8       26.32       25.72      2.30 o 
  -1   3   8       56.47       62.79      2.96 o 
   0   3   8       21.40       19.82      1.33 o 
   1   3   8        8.16        3.66      1.24 o 
   2   3   8        0.29        0.49      1.66 o 
   3   3   8        0.00        1.63      1.63 o 
   4   3   8        0.21        0.00      1.29 o 
   5   3   8        0.38        1.36      1.09 o 
  -9   4   8        0.68        0.32      1.83 o 
  -8   4   8       29.69       27.98      1.71 o 
  -7   4   8       10.35       10.16      2.30 o 
  -6   4   8        8.89        8.30      2.10 o 
  -5   4   8        1.61        0.69      1.57 o 
  -4   4   8       63.15       76.19      3.71 o 
  -3   4   8       99.91      110.97      4.47 o 
  -2   4   8       49.33       39.45      2.67 o 
  -1   4   8       70.06       76.42      3.40 o 
   0   4   8       17.56       16.68      1.34 o 
   1   4   8      321.58      331.23      7.14 o 
   2   4   8       32.74       26.78      1.35 o 
   3   4   8       31.60       45.56      2.98 o 
   4   4   8        0.24        4.42      1.30 o 
   5   4   8        3.43        6.83      1.57 o 
  -8   5   8        0.77        1.44      1.55 o 
  -7   5   8        0.46        0.19      1.84 o 
  -6   5   8        0.28        3.08      1.62 o 
  -5   5   8       22.72       29.31      2.72 o 
  -4   5   8       17.94       19.83      2.46 o 
  -3   5   8        0.39        1.40      1.55 o 
  -2   5   8       30.16       29.27      2.53 o 
  -1   5   8       12.57       17.11      2.07 o 
   0   5   8       22.40       27.10      1.80 o 
   1   5   8        0.86        0.00      1.67 o 
   2   5   8        1.96        2.13      1.41 o 
   3   5   8        0.75        1.86      1.86 o 
   4   5   8        0.21        0.14      1.49 o 
  -8   6   8        1.00        0.36      2.31 o 
  -7   6   8        5.71        7.33      2.37 o 
  -6   6   8       46.16       44.89      3.93 o 
  -5   6   8        1.87        5.10      1.99 o 
  -4   6   8       27.48       15.70      2.39 o 
  -3   6   8        4.28        2.45      2.45 o 
  -2   6   8        3.58        3.11      1.49 o 
  -1   6   8       28.81       31.20      2.87 o 
   0   6   8       11.84       13.07      8.82 o 
   1   6   8        1.66        0.65      1.73 o 
   2   6   8        0.03        1.32      1.68 o 
   3   6   8        0.09        0.17      1.83 o 
  -8   7   8        2.28        3.29      2.09 o 
  -7   7   8        5.08        3.19      2.13 o 
  -6   7   8       16.04       14.92      2.18 o 
  -5   7   8        4.25        3.55      1.89 o 
  -4   7   8       38.63       33.29      3.11 o 
  -3   7   8        1.17        0.34      1.70 o 
  -2   7   8        6.37        5.02      2.07 o 
  -1   7   8        0.08        0.00      1.75 o 
   0   7   8       14.71       24.05      1.86 o 
   1   7   8        1.32        1.88      1.82 o 
   2   7   8        0.04        0.81      1.63 o 
  -7   8   8        0.19        1.61      1.42 o 
  -6   8   8        0.34        2.91      1.99 o 
  -5   8   8        0.80        1.17      1.82 o 
  -4   8   8        3.76       10.46      2.56 o 
  -3   8   8        6.62        7.94      2.90 o 
  -2   8   8        4.79       14.07      2.28 o 
  -1   8   8        3.04        5.81      2.16 o 
   0   8   8        1.05        1.11      1.26 o 
  -6   9   8        4.29        2.04      2.28 o 
  -5   9   8        1.66        1.78      1.86 o 
  -4   9   8        3.96        1.50      1.80 o 
  -3   9   8        0.56        1.52      1.88 o 
  -2   9   8        7.27        7.95      2.15 o 
   2  -9   9        3.34        5.36      3.75 o 
   3  -9   9       36.34       31.29      4.09 o 
   4  -9   9        6.38        5.82      3.92 o 
  -1  -8   9        7.67        4.35      2.92 o 
   0  -8   9        4.79        6.14      2.98 o 
   1  -8   9        0.85        2.72      3.25 o 
   2  -8   9       40.40       34.79      4.74 o 
   3  -8   9        9.60       10.21      3.60 o 
   4  -8   9        0.93        1.57      3.43 o 
   5  -8   9        5.67        4.31      3.06 o 
   6  -8   9       26.44       20.67      4.51 o 
  -2  -7   9       14.71        2.43      2.50 o 
  -1  -7   9       12.52       11.15      3.46 o 
   0  -7   9        6.78       12.11      2.13 o 
   1  -7   9       10.43        0.29      2.84 o 
   2  -7   9        2.61        5.23      2.45 o 
   3  -7   9        2.22        3.29      3.29 o 
   4  -7   9       10.75        9.36      3.50 o 
   5  -7   9        0.16        2.53      3.32 o 
   6  -7   9        4.60        6.11      3.04 o 
   7  -7   9       15.21       13.60      3.37 o 
  -3  -6   9        7.10        9.61      2.46 o 
  -2  -6   9       11.74       10.30      2.75 o 
  -1  -6   9        0.06        3.42      1.88 o 
   0  -6   9      141.85      151.10      5.20 o 
   1  -6   9        8.51       13.07      2.86 o 
   2  -6   9       11.66       13.97      2.84 o 
   3  -6   9       12.31       18.75      3.16 o 
   4  -6   9      179.19      201.24      7.88 o 
   5  -6   9      120.45      135.69      6.87 o 
   6  -6   9        0.65        2.39      2.25 o 
   7  -6   9        1.48        2.47      2.25 o 
  -4  -5   9       44.31       56.75      3.55 o 
  -3  -5   9       80.97       78.27      4.42 o 
  -2  -5   9       86.07      100.49      5.11 o 
  -1  -5   9      385.45      373.17      8.98 o 
   0  -5   9       67.87       78.18      4.03 o 
   1  -5   9      313.26      329.09      8.72 o 
   2  -5   9       17.91       21.13      3.13 o 
   3  -5   9      160.85      146.54      6.58 o 
   4  -5   9        9.14        6.15      2.83 o 
   5  -5   9        0.27        0.65      2.05 o 
   6  -5   9        0.07        2.42      2.42 o 
   7  -5   9        0.11        1.00      2.32 o 
  -5  -4   9        3.02        5.99      1.66 o 
  -4  -4   9       45.44       34.95      1.91 o 
  -3  -4   9        8.15        9.30      2.36 o 
  -2  -4   9       20.31       25.60      2.67 o 
  -1  -4   9       90.39       86.75      4.26 o 
   0  -4   9       34.66       37.24      2.22 o 
   1  -4   9       87.17       82.37      4.33 o 
   2  -4   9      284.33      288.62      7.68 o 
   3  -4   9       90.30       95.86      4.71 o 
   4  -4   9       67.80       85.41      4.37 o 
   5  -4   9        0.27        3.45      1.83 o 
   6  -4   9        0.22        0.73      1.86 o 
   7  -4   9       10.79        9.03      2.40 o 
  -6  -3   9        0.59        1.85      1.26 o 
  -5  -3   9        4.62        6.64      1.59 o 
  -4  -3   9        0.40        1.76      1.76 o 
  -3  -3   9        4.96        7.72      1.71 o 
  -2  -3   9        1.80        3.10      1.56 o 
  -1  -3   9       10.70        5.97      1.56 o 
   0  -3   9       77.89       70.64      4.46 o 
   1  -3   9        3.05        4.38      1.23 o 
   2  -3   9        1.47        3.69      1.22 o 
   3  -3   9        0.23        1.00      1.33 o 
   4  -3   9        1.60        2.66      1.63 o 
   5  -3   9        3.58        1.97      1.68 o 
   6  -3   9        0.61        1.41      1.72 o 
   7  -3   9        5.45        9.38      1.66 o 
  -7  -2   9        0.17        1.24      1.54 o 
  -6  -2   9        5.16        7.64      1.83 o 
  -5  -2   9        6.95       10.03      2.05 o 
  -4  -2   9        3.74        5.32      1.20 o 
  -3  -2   9       65.55       69.18      3.34 o 
  -2  -2   9       90.42       87.38      3.83 o 
  -1  -2   9       85.64       81.29      3.69 o 
   0  -2   9        3.30        1.93      1.58 o 
   1  -2   9      137.31      139.44      4.39 o 
   2  -2   9       30.86       28.94      2.21 o 
   3  -2   9        4.58        4.58      1.18 o 
   4  -2   9       37.77       35.31      2.60 o 
   5  -2   9        1.39        1.04      1.39 o 
   6  -2   9       20.85       23.24      2.33 o 
   7  -2   9        0.99        0.27      1.31 o 
  -7  -1   9        5.73        6.29      1.92 o 
  -6  -1   9        0.17        2.95      1.66 o 
  -5  -1   9        0.04        0.71      1.40 o 
  -4  -1   9        2.89        4.14      1.74 o 
  -3  -1   9       46.11       65.27      3.24 o 
  -2  -1   9       12.76       19.27      2.16 o 
  -1  -1   9        0.21        2.23      1.22 o 
   0  -1   9        4.05        2.49      0.94 o 
   1  -1   9      195.13      188.21      4.81 o 
   2  -1   9       18.97       17.85      1.90 o 
   3  -1   9        0.05        0.21      1.16 o 
   4  -1   9        0.01        2.26      0.98 o 
   5  -1   9       37.41       37.82      2.59 o 
   6  -1   9       20.40       25.29      2.23 o 
   7  -1   9        0.06        0.00      1.20 o 
  -8   0   9        3.04        0.44      1.88 o 
  -7   0   9        0.00        1.52      1.56 o 
  -6   0   9        0.53        1.48      1.74 o 
  -5   0   9        2.01        6.65      1.52 o 
  -4   0   9       48.46       62.19      3.24 o 
  -3   0   9       44.07       50.92      2.96 o 
  -2   0   9       33.77       33.94      2.51 o 
  -1   0   9     1084.27     1193.43     11.69 o 
   0   0   9        0.46        2.99      2.99 o 
   1   0   9      718.90      683.79      8.96 o 
   2   0   9      359.62      318.35      1.14 o 
   3   0   9       46.53       38.55      2.57 o 
   4   0   9      109.32      116.27      4.04 o 
   5   0   9       28.47       31.81      2.60 o 
   6   0   9        4.24        3.76      1.32 o 
   7   0   9        0.54        0.11      1.15 o 
  -8   1   9        0.01        1.53      1.83 o 
  -7   1   9        3.05        2.94      1.58 o 
  -6   1   9       12.91       14.94      2.23 o 
  -5   1   9        0.15        0.27      1.69 o 
  -4   1   9       32.06       32.38      2.55 o 
  -3   1   9       19.57       19.67      2.25 o 
  -2   1   9      435.40      471.08      7.90 o 
  -1   1   9      396.70      464.31      7.52 o 
   0   1   9      205.62      226.85     15.28 o 
   1   1   9       24.58       25.34      2.28 o 
   2   1   9       41.07       35.73      2.47 o 
   3   1   9       72.31       78.64      3.60 o 
   4   1   9       98.78       95.98      3.96 o 
   5   1   9        0.38        3.11      1.33 o 
   6   1   9        0.10        1.08      1.22 o 
  -8   2   9        9.74       10.72      2.57 o 
  -7   2   9       29.48       37.73      3.19 o 
  -6   2   9       56.00       72.07      4.07 o 
  -5   2   9      218.18      238.77      6.46 o 
  -4   2   9        0.28        1.73      1.73 o 
  -3   2   9      123.84      125.21      4.53 o 
  -2   2   9      139.26      157.41      4.92 o 
  -1   2   9       26.76       27.75      2.48 o 
   0   2   9       25.98       24.71      1.50 o 
   1   2   9        9.51       11.31      1.75 o 
   2   2   9        2.79        5.22      1.39 o 
   3   2   9      126.98      106.44      1.63 o 
   4   2   9        1.75        2.23      1.27 o 
   5   2   9        1.43        3.43      1.30 o 
   6   2   9        0.01        1.18      1.18 o 
  -8   3   9        9.25       10.24      2.34 o 
  -7   3   9        3.62        5.30      2.31 o 
  -6   3   9       24.58       31.15      2.82 o 
  -5   3   9       57.11       66.20      3.61 o 
  -4   3   9       51.86       54.85      3.19 o 
  -3   3   9       82.28       86.79      4.25 o 
  -2   3   9      158.01      158.64      4.95 o 
  -1   3   9        0.01        1.13      1.17 o 
   0   3   9       80.46       89.28      3.06 o 
   1   3   9        4.78        3.66      1.39 o 
   2   3   9      139.17      115.75      1.25 o 
   3   3   9        3.00        2.75      1.64 o 
   4   3   9        0.16        0.56      1.30 o 
   5   3   9        0.01        2.22      1.11 o 
  -8   4   9        5.46        0.71      2.22 o 
  -7   4   9        8.58        6.31      2.47 o 
  -6   4   9       16.07       20.95      2.38 o 
  -5   4   9        0.18        0.44      1.62 o 
  -4   4   9      137.57      148.29      5.32 o 
  -3   4   9      142.38      154.00      5.45 o 
  -2   4   9        1.53        1.38      1.59 o 
  -1   4   9        1.39        1.33      1.55 o 
   0   4   9        2.08        0.00      1.14 o 
   1   4   9      144.37      169.01      5.41 o 
   2   4   9       17.15       15.84      1.49 o 
   3   4   9        1.10        0.91      1.64 o 
   4   4   9        0.05        0.16      1.44 o 
  -8   5   9        1.07        0.37      2.07 o 
  -7   5   9        9.50       11.17      2.42 o 
  -6   5   9        5.85        7.19      2.33 o 
  -5   5   9        4.55        4.32      1.89 o 
  -4   5   9        5.64        6.48      1.78 o 
  -3   5   9        0.82        2.60      1.22 o 
  -2   5   9        0.05        0.57      1.24 o 
  -1   5   9       24.40       17.29      2.30 o 
   0   5   9        7.42        8.94      1.45 o 
   1   5   9        1.72        0.92      2.16 o 
   2   5   9        3.25        0.31      1.76 o 
   3   5   9        0.00        0.95      1.47 o 
   4   5   9        0.89        3.30      1.45 o 
  -8   6   9        0.20        1.54      2.08 o 
  -7   6   9        2.55        3.18      2.51 o 
  -6   6   9        1.23        5.55      2.30 o 
  -5   6   9       27.34       27.30      2.81 o 
  -4   6   9       21.38       17.59      2.71 o 
  -3   6   9        0.32        1.86      1.86 o 
  -2   6   9        0.04        0.61      1.71 o 
  -1   6   9       33.50       26.56      3.02 o 
   0   6   9       16.43       10.97      4.27 o 
   1   6   9        0.32        1.68      1.29 o 
   2   6   9        0.06        1.17      2.07 o 
   3   6   9        0.11        1.42      1.52 o 
  -7   7   9       28.89       26.36      3.29 o 
  -6   7   9        1.46        2.70      2.70 o 
  -5   7   9       65.26       48.12      3.61 o 
  -4   7   9       30.78       26.69      3.12 o 
  -3   7   9       83.58       85.47      4.46 o 
  -2   7   9       50.48       55.28      3.86 o 
  -1   7   9        2.82        1.42      1.57 o 
   0   7   9       11.29        5.81      7.15 o 
   1   7   9        0.01        0.69      1.87 o 
  -7   8   9        0.59        0.17      1.53 o 
  -6   8   9        1.24        0.67      1.63 o 
  -5   8   9        0.57        2.70      2.05 o 
  -4   8   9        0.17        0.81      2.22 o 
  -3   8   9        1.56        2.32      2.16 o 
  -2   8   9        4.46        2.25      2.48 o 
  -1   8   9        0.21        0.54      1.88 o 
   0   8   9        0.01        0.07      1.21 o 
  -4   9   9        7.82        6.89      2.36 o 
  -3   9   9        3.07        7.22      1.98 o 
   0  -8  10        2.88        3.58      2.64 o 
   1  -8  10        5.04        3.47      3.17 o 
   2  -8  10        0.00        1.33      2.87 o 
   3  -8  10        1.69        4.40      3.40 o 
   4  -8  10        3.63        1.70      3.29 o 
   5  -8  10        0.17        1.93      3.53 o 
  -2  -7  10        0.24        0.45      2.20 o 
  -1  -7  10       22.94       22.79      3.57 o 
   0  -7  10        4.57        1.08      2.06 o 
   1  -7  10       55.37       45.24      5.01 o 
   2  -7  10        4.40       10.97      3.42 o 
   3  -7  10       33.33       31.00      4.78 o 
   4  -7  10       12.37       17.99      3.81 o 
   5  -7  10      186.42      181.22      8.52 o 
   6  -7  10        9.01       11.11      3.52 o 
  -3  -6  10        1.20        0.18      1.78 o 
  -2  -6  10        0.09        0.20      2.20 o 
  -1  -6  10       43.85       46.02      4.46 o 
   0  -6  10       22.03       20.77      2.52 o 
   1  -6  10        0.57        3.97      2.52 o 
   2  -6  10        3.31        2.88      2.77 o 
   3  -6  10        0.27        4.54      2.68 o 
   4  -6  10       49.93       53.61      5.26 o 
   5  -6  10        3.00        3.18      3.18 o 
   6  -6  10        0.00        1.01      2.41 o 
   7  -6  10        2.08        3.89      2.73 o 
  -4  -5  10        2.57        2.19      2.19 o 
  -3  -5  10        2.06        1.89      2.24 o 
  -2  -5  10       16.67       13.44      2.64 o 
  -1  -5  10        8.84       11.62      2.95 o 
   0  -5  10      104.11      111.84      4.41 o 
   1  -5  10      120.27      118.68      5.98 o 
   2  -5  10       63.12       55.24      4.57 o 
   3  -5  10        4.19        2.30      3.36 o 
   4  -5  10       48.03       42.80      4.58 o 
   5  -5  10       34.28       34.69      3.91 o 
   6  -5  10        0.00        2.87      2.18 o 
   7  -5  10        0.05        0.82      2.18 o 
  -5  -4  10        2.17        0.62      1.55 o 
  -4  -4  10       73.95       69.71      3.98 o 
  -3  -4  10       51.77       52.46      3.93 o 
  -2  -4  10      632.50      587.29      8.64 o 
  -1  -4  10        4.92        0.33      1.92 o 
   0  -4  10      633.40      556.41     80.89 o 
   1  -4  10      135.71      145.77      5.99 o 
   2  -4  10      852.08      894.18     13.98 o 
   3  -4  10      400.12      436.15     10.11 o 
   4  -4  10       10.57        8.62      2.28 o 
   5  -4  10       18.88        8.00      1.90 o 
   6  -4  10        2.75        0.57      1.19 o 
   7  -4  10        9.10        5.02      1.94 o 
  -6  -3  10        2.90        1.79      1.90 o 
  -5  -3  10        5.41        5.10      2.11 o 
  -4  -3  10       23.25       29.57      2.89 o 
  -3  -3  10        9.91        9.38      2.30 o 
  -2  -3  10       47.46       46.59      3.38 o 
  -1  -3  10       17.26       14.03      2.18 o 
   0  -3  10        1.24        1.55      2.83 o 
   1  -3  10       30.37       26.54      2.82 o 
   2  -3  10        0.02        0.60      1.78 o 
   3  -3  10       14.97       16.84      2.30 o 
   4  -3  10        1.05        1.77      1.47 o 
   5  -3  10        3.30        4.57      1.81 o 
   6  -3  10        5.63        6.14      1.91 o 
   7  -3  10        0.00        1.39      1.67 o 
  -6  -2  10        0.05        0.63      1.54 o 
  -5  -2  10        1.38        6.18      1.76 o 
  -4  -2  10       28.50       38.48      2.89 o 
  -3  -2  10        4.33        2.11      1.39 o 
  -2  -2  10       37.92       37.28      2.96 o 
  -1  -2  10       66.64       67.60      3.54 o 
   0  -2  10      298.82      296.38      6.02 o 
   1  -2  10      351.58      325.17      7.18 o 
   2  -2  10        0.01        0.41      1.00 o 
   3  -2  10        3.74        2.53      1.56 o 
   4  -2  10       13.43       15.65      2.01 o 
   5  -2  10        9.20        7.87      1.79 o 
   6  -2  10        0.98        1.37      1.37 o 
   7  -2  10        0.31        0.66      1.46 o 
  -7  -1  10        0.43        3.22      1.52 o 
  -6  -1  10        0.46        2.55      1.15 o 
  -5  -1  10        2.35        2.18      1.63 o 
  -4  -1  10        0.08        2.84      1.38 o 
  -3  -1  10       13.13       16.15      2.03 o 
  -2  -1  10       43.63       43.84      2.93 o 
  -1  -1  10       15.74       17.85      2.22 o 
   0  -1  10        5.53        5.02      1.08 o 
   1  -1  10        5.05        0.37      1.19 o 
   2  -1  10        4.71        3.34      1.08 o 
   3  -1  10       18.70        8.64      1.51 o 
   4  -1  10       37.00       37.95      2.62 o 
   5  -1  10       10.78        8.73      1.73 o 
   6  -1  10       11.88       13.89      1.66 o 
   7  -1  10        0.04        0.45      0.96 o 
  -7   0  10        1.93        3.18      1.88 o 
  -6   0  10        0.31        0.16      1.30 o 
  -5   0  10        0.55        1.38      1.73 o 
  -4   0  10        6.25       10.40      1.81 o 
  -3   0  10        1.06        1.81      1.49 o 
  -2   0  10        9.60        6.77      1.65 o 
  -1   0  10       17.09       14.09      1.46 o 
   0   0  10       57.24       51.98      2.04 o 
   1   0  10      361.61      352.88      5.90 o 
   2   0  10       65.60       49.91      2.91 o 
   3   0  10       64.91       71.62      3.54 o 
   4   0  10        0.86        2.26      1.50 o 
   5   0  10        5.87        3.49      1.87 o 
   6   0  10        6.12        6.36      1.62 o 
  -8   1  10        0.39        1.89      1.89 o 
  -7   1  10        0.40        4.74      1.79 o 
  -6   1  10        5.38        7.98      2.20 o 
  -5   1  10        9.65        1.34      1.62 o 
  -4   1  10       10.33        0.85      1.56 o 
  -3   1  10       13.14       14.62      2.04 o 
  -2   1  10        2.05        1.89      1.89 o 
  -1   1  10      267.54      292.15      6.43 o 
   0   1  10       34.27       24.49     16.79 o 
   1   1  10        1.27        0.12      1.35 o 
   2   1  10        4.35        0.51      1.28 o 
   3   1  10      140.90       93.51      2.19 o 
   4   1  10       58.86       78.29      3.71 o 
   5   1  10        3.52        2.72      1.57 o 
   6   1  10        0.87        1.44      1.44 o 
  -8   2  10       13.12       15.25      2.67 o 
  -7   2  10       13.81       24.67      2.92 o 
  -6   2  10       24.26       33.88      3.23 o 
  -5   2  10      159.14      157.36      5.44 o 
  -4   2  10       22.99       15.12      2.31 o 
  -3   2  10      502.26      493.11      8.97 o 
  -2   2  10       15.25       13.69      2.30 o 
  -1   2  10      262.85      285.04      6.47 o 
   0   2  10       17.87       21.60      2.11 o 
   1   2  10       43.28       27.60      1.55 o 
   2   2  10        2.18        2.67      1.61 o 
   3   2  10       37.26       47.90      3.51 o 
   4   2  10        2.61        2.78      1.71 o 
   5   2  10        0.02        1.21      1.13 o 
  -8   3  10       32.29       37.54      3.64 o 
  -7   3  10        3.50        6.05      2.30 o 
  -6   3  10      106.03      111.84      4.99 o 
  -5   3  10        9.71        8.93      2.27 o 
  -4   3  10      179.17      181.42      5.93 o 
  -3   3  10        5.67       11.43      2.42 o 
  -2   3  10       38.09       36.04      2.92 o 
  -1   3  10       10.42        6.48      1.73 o 
   0   3  10        0.25        1.03      1.30 o 
   1   3  10      120.22       95.07      1.72 o 
   2   3  10       93.91      106.98      4.62 o 
   3   3  10        9.66       17.72      2.19 o 
   4   3  10        0.24        1.52      1.52 o 
   5   3  10        0.59        2.91      1.58 o 
  -8   4  10        1.20        2.16      2.19 o 
  -7   4  10        0.89        2.87      1.98 o 
  -6   4  10        3.31        3.48      2.09 o 
  -5   4  10        2.97        2.34      1.59 o 
  -4   4  10        0.12        2.03      2.17 o 
  -3   4  10       26.36       34.09      3.02 o 
  -2   4  10       13.86       14.57      2.52 o 
  -1   4  10        0.63        0.14      1.47 o 
   0   4  10       12.68        5.55      6.23 o 
   1   4  10       68.28       47.94      2.28 o 
   2   4  10        4.77        5.55      1.69 o 
   3   4  10        2.15        6.44      1.58 o 
   4   4  10        0.72        1.07      1.50 o 
  -8   5  10        0.28        2.99      1.87 o 
  -7   5  10        2.52        1.69      2.26 o 
  -6   5  10        5.38       13.06      2.16 o 
  -5   5  10        0.31        1.50      1.80 o 
  -4   5  10        0.40        1.71      2.09 o 
  -3   5  10        3.63        0.50      1.85 o 
  -2   5  10        0.03        3.47      1.63 o 
  -1   5  10       27.99       30.60      3.04 o 
   0   5  10      110.28       94.97     63.89 o 
   1   5  10        5.31        6.18      1.97 o 
   2   5  10        0.89        2.82      1.52 o 
   3   5  10        0.56        1.80      1.53 o 
  -8   6  10        0.00        0.58      1.66 o 
  -7   6  10        5.35        0.96      1.91 o 
  -6   6  10       15.76       24.64      2.75 o 
  -5   6  10        0.50        3.46      2.22 o 
  -4   6  10        7.04        5.57      2.42 o 
  -3   6  10        3.96        0.51      1.76 o 
  -2   6  10       59.25       54.72      3.62 o 
  -1   6  10       61.24       42.02      3.69 o 
   0   6  10        1.32        1.43      1.19 o 
   1   6  10        4.98        6.95      2.23 o 
   2   6  10        2.18        0.68      2.11 o 
  -7   7  10        3.21        1.21      2.05 o 
  -6   7  10        5.36        3.51      1.97 o 
  -5   7  10       22.45       14.12      2.81 o 
  -4   7  10        0.71        2.14      2.14 o 
  -3   7  10       48.95       39.54      3.63 o 
  -2   7  10       45.51       51.33      4.03 o 
  -1   7  10       20.11       33.66      3.13 o 
   0   7  10       10.25       13.27      2.33 o 
   1   7  10        0.74        1.20      1.65 o 
  -6   8  10        0.30        1.07      2.20 o 
  -5   8  10        2.98        1.58      1.87 o 
  -4   8  10        7.61        2.60      2.34 o 
  -3   8  10        6.46        9.03      2.60 o 
  -2   8  10        0.59        2.97      2.13 o 
  -1   8  10        0.00        1.84      1.84 o 
   0  -8  11        0.04        0.08      2.14 o 
   1  -8  11        1.52        0.98      2.91 o 
   2  -8  11        1.11        4.13      3.37 o 
   3  -8  11       12.44       10.22      4.03 o 
   4  -8  11        2.25        0.36      3.84 o 
   5  -8  11       10.79       11.29      3.95 o 
  -1  -7  11        9.21        2.87      2.11 o 
   0  -7  11       40.00       40.82      7.84 o 
   1  -7  11       38.33       42.73      4.36 o 
   2  -7  11        0.09        3.50      3.09 o 
   3  -7  11       15.60       17.53      4.14 o 
   4  -7  11       25.61       14.60      3.51 o 
   5  -7  11       90.44       88.58      6.80 o 
   6  -7  11        8.83        3.43      3.43 o 
  -3  -6  11        8.58        5.50      2.29 o 
  -2  -6  11        0.01        2.56      2.56 o 
  -1  -6  11       11.56        2.88      2.63 o 
   0  -6  11        1.07        0.53      2.22 o 
   1  -6  11      119.41      122.02      6.74 o 
   2  -6  11        5.99        4.24      2.90 o 
   3  -6  11       44.86       45.79      5.05 o 
   4  -6  11        0.03        3.20      3.76 o 
   5  -6  11        1.00        5.35      3.32 o 
   6  -6  11        2.17        2.36      2.60 o 
  -4  -5  11        3.29        0.67      1.56 o 
  -3  -5  11       10.51        5.88      2.52 o 
  -2  -5  11       91.89       83.49      4.78 o 
  -1  -5  11       77.00       54.89      4.14 o 
   0  -5  11       44.50       40.68      3.24 o 
   1  -5  11      131.29      141.59      6.79 o 
   2  -5  11      301.61      328.68     10.06 o 
   3  -5  11      726.12      803.05     15.54 o 
   4  -5  11       11.70       13.91      3.40 o 
   5  -5  11       60.51       69.81      5.09 o 
   6  -5  11        2.49        2.08      2.36 o 
   7  -5  11       26.69       32.03      3.46 o 
  -5  -4  11       12.73       15.35      2.44 o 
  -4  -4  11        8.31        9.97      2.12 o 
  -3  -4  11       19.48       26.26      3.11 o 
  -2  -4  11       71.71       65.33      4.61 o 
  -1  -4  11      198.91      197.86      6.83 o 
   0  -4  11      673.53      476.16    136.56 o 
   1  -4  11       13.30        3.98      2.41 o 
   2  -4  11      300.67      330.58      9.42 o 
   3  -4  11       48.72       56.20      4.89 o 
   4  -4  11       88.62       96.85      5.45 o 
   5  -4  11       44.08       47.36      4.19 o 
   6  -4  11        2.56        0.80      2.32 o 
   7  -4  11        5.04        6.84      2.26 o 
  -6  -3  11        0.34        1.65      1.65 o 
  -5  -3  11        0.73        1.70      1.79 o 
  -4  -3  11        2.62        7.14      2.22 o 
  -3  -3  11        0.04        1.75      1.85 o 
  -2  -3  11       21.89       28.90      3.02 o 
  -1  -3  11        1.20        4.42      1.74 o 
   0  -3  11        0.70        2.02      3.46 o 
   1  -3  11      460.22      441.69      9.20 o 
   2  -3  11        5.95        9.57      2.14 o 
   3  -3  11       20.82       12.41      2.08 o 
   4  -3  11        0.09        0.36      1.90 o 
   5  -3  11       45.15       58.86      3.57 o 
   6  -3  11       10.78       13.17      2.28 o 
   7  -3  11        2.41        3.22      1.83 o 
  -6  -2  11        3.22        3.96      2.02 o 
  -5  -2  11       22.75       36.47      3.13 o 
  -4  -2  11       43.19       54.64      3.74 o 
  -3  -2  11        4.91        5.30      1.88 o 
  -2  -2  11        0.29        3.23      1.65 o 
  -1  -2  11       59.99       55.92      3.69 o 
   0  -2  11       93.36       65.21     44.18 o 
   1  -2  11       21.39       22.20      2.56 o 
   2  -2  11        6.31        5.89      1.63 o 
   3  -2  11       32.68       31.17      2.66 o 
   4  -2  11        4.44        6.69      1.85 o 
   5  -2  11        4.31        3.24      1.58 o 
   6  -2  11        0.92        0.55      1.78 o 
   7  -2  11        0.00        0.13      1.25 o 
  -7  -1  11        0.65        0.33      1.82 o 
  -6  -1  11        2.96        6.28      2.09 o 
  -5  -1  11        0.05        1.69      1.84 o 
  -4  -1  11        0.83        1.16      1.82 o 
  -3  -1  11       46.33       40.42      3.16 o 
  -2  -1  11        3.67        1.83      1.90 o 
  -1  -1  11       46.84       39.83      3.09 o 
   0  -1  11        0.48        1.07      1.07 o 
   1  -1  11        5.60        5.89      1.46 o 
   2  -1  11        0.29        2.52      1.37 o 
   3  -1  11        0.60        0.84      1.38 o 
   4  -1  11       41.82       42.31      2.96 o 
   5  -1  11        1.42        3.70      1.41 o 
   6  -1  11        0.66        1.44      1.44 o 
  -7   0  11        0.72        1.33      2.14 o 
  -6   0  11        4.09        7.02      2.08 o 
  -5   0  11        0.15        1.01      1.83 o 
  -4   0  11        0.01        3.68      1.56 o 
  -3   0  11        3.99        5.99      2.07 o 
  -2   0  11       60.56       70.89      3.74 o 
  -1   0  11       19.74       29.60      2.52 o 
   0   0  11       15.99       15.93      1.41 o 
   1   0  11        0.85        0.26      1.30 o 
   2   0  11        4.66        3.72      1.53 o 
   3   0  11      111.56      117.49      4.62 o 
   4   0  11        1.45        5.05      1.39 o 
   5   0  11        9.12       15.78      1.86 o 
   6   0  11        0.97        1.33      1.21 o 
  -7   1  11        0.54        1.88      1.79 o 
  -6   1  11        3.12        0.00      2.22 o 
  -5   1  11       40.82       32.58      1.69 o 
  -4   1  11       13.80       11.82      2.36 o 
  -3   1  11        0.44        1.38      1.85 o 
  -2   1  11        0.82        1.46      1.67 o 
  -1   1  11        0.55        1.65      1.40 o 
   0   1  11       31.45       36.81      2.47 o 
   1   1  11       36.31       33.17      1.43 o 
   2   1  11      179.43      194.88      5.69 o 
   3   1  11        6.15        4.77      1.66 o 
   4   1  11       30.13       35.84      2.82 o 
   5   1  11        6.80        9.12      1.87 o 
   6   1  11        0.24        1.45      0.97 o 
  -8   2  11        2.65        0.66      2.27 o 
  -7   2  11        1.09        0.70      2.55 o 
  -6   2  11       39.96       33.03      2.49 o 
  -5   2  11        1.38        6.06      2.13 o 
  -4   2  11      122.45      124.93      5.26 o 
  -3   2  11        9.31        5.02      2.35 o 
  -2   2  11      239.14      238.74      6.60 o 
  -1   2  11      193.18      192.66      5.80 o 
   0   2  11      153.90      164.64      4.50 o 
   1   2  11       17.31       16.44      2.47 o 
   2   2  11       66.30       82.55      4.02 o 
   3   2  11        8.11        2.32      2.32 o 
   4   2  11        0.21        0.29      1.60 o 
   5   2  11        0.98        2.20      1.41 o 
  -8   3  11        0.74        2.17      2.17 o 
  -7   3  11       43.03       32.42      2.62 o 
  -6   3  11       68.55       72.36      4.34 o 
  -5   3  11        4.50        2.49      2.49 o 
  -4   3  11      463.28      495.53     10.06 o 
  -3   3  11      172.87      196.23      6.48 o 
  -2   3  11      317.62      327.31      7.82 o 
  -1   3  11       83.28       64.06      1.66 o 
   0   3  11        5.96       10.19      1.51 o 
   1   3  11      268.98      325.22      7.79 o 
   2   3  11       37.50       50.00      3.39 o 
   3   3  11        7.09        1.54      1.30 o 
   4   3  11        0.29        1.69      1.69 o 
  -8   4  11        0.10        1.45      1.78 o 
  -7   4  11        5.30        5.29      2.22 o 
  -6   4  11        3.33        4.32      1.93 o 
  -5   4  11        6.31        7.68      2.10 o 
  -4   4  11        5.14        5.69      2.49 o 
  -3   4  11        0.98        0.70      1.97 o 
  -2   4  11        8.18        6.05      2.40 o 
  -1   4  11        6.67       10.43      2.15 o 
   0   4  11        6.57        5.72      1.59 o 
   1   4  11        0.41        0.96      1.92 o 
   2   4  11        1.17        1.96      1.60 o 
   3   4  11        0.43        2.75      1.43 o 
   4   4  11        1.16        2.13      1.50 o 
  -8   5  11        0.01        1.47      1.84 o 
  -7   5  11        0.71        2.78      1.89 o 
  -6   5  11       11.34       10.36      2.47 o 
  -5   5  11       96.03      111.70      5.42 o 
  -4   5  11        2.14        0.20      2.27 o 
  -3   5  11       50.65       52.82      3.86 o 
  -2   5  11        2.08        1.19      0.85 o 
  -1   5  11      170.94      161.61      4.86 o 
   0   5  11       73.24       77.97      6.41 o 
   1   5  11        4.74        9.59      2.19 o 
   2   5  11        0.55        1.53      1.60 o 
   3   5  11        0.04        1.79      1.63 o 
  -7   6  11        0.53        2.02      2.13 o 
  -6   6  11        0.18        1.89      2.05 o 
  -5   6  11        5.06        8.53      2.43 o 
  -4   6  11        2.86        2.29      2.18 o 
  -3   6  11        2.72        6.40      1.73 o 
  -2   6  11        0.40        1.40      2.24 o 
  -1   6  11        3.76        3.35      3.09 o 
   0   6  11        0.78        0.94      1.41 o 
   1   6  11        0.09        0.17      1.62 o 
   2   6  11        0.00        1.03      1.71 o 
  -7   7  11        3.24        5.07      1.87 o 
  -6   7  11        6.05        3.24      1.96 o 
  -5   7  11        0.42        1.01      2.22 o 
  -4   7  11       15.19        7.97      2.50 o 
  -3   7  11        1.29        4.10      2.30 o 
  -2   7  11       64.35       73.40      4.78 o 
  -1   7  11        9.90       11.90      2.56 o 
   0   7  11        0.89        1.96      1.26 o 
  -5   8  11        2.61        4.43      1.58 o 
  -4   8  11       18.81       15.68      2.61 o 
  -3   8  11       12.41        7.68      2.64 o 
  -2   8  11        3.31        6.76      1.96 o 
   2  -8  12       11.25        4.91      4.17 o 
   3  -8  12        1.31        5.04      3.12 o 
  -1  -7  12        0.42        1.60      2.60 o 
   0  -7  12        0.69        1.27      2.21 o 
   1  -7  12        0.17        1.56      3.27 o 
   2  -7  12       13.46       13.66      3.82 o 
   3  -7  12        0.15        1.36      3.26 o 
   4  -7  12        4.24        3.38      3.38 o 
   5  -7  12       12.93       17.73      3.81 o 
  -2  -6  12        1.12        0.66      2.23 o 
  -1  -6  12       18.51       21.14      3.51 o 
   0  -6  12       27.82       30.80      2.90 o 
   1  -6  12        4.34        4.90      2.71 o 
   2  -6  12       21.96       19.67      4.20 o 
   3  -6  12        3.92        0.94      4.12 o 
   4  -6  12       56.20       64.95      5.81 o 
   5  -6  12       13.10       11.79      3.93 o 
   6  -6  12        0.49        1.86      2.68 o 
  -4  -5  12        0.96        1.20      1.93 o 
  -3  -5  12        0.64        3.26      1.75 o 
  -2  -5  12       41.67       38.52      3.85 o 
  -1  -5  12       13.07       11.83      2.69 o 
   0  -5  12        0.01        1.18      2.59 o 
   1  -5  12       12.28       15.29      3.14 o 
   2  -5  12       86.53       94.60      6.39 o 
   3  -5  12      165.37      171.42      8.32 o 
   4  -5  12       18.40       22.05      3.92 o 
   5  -5  12        0.04        2.87      2.75 o 
   6  -5  12        7.53        6.19      2.69 o 
  -4  -4  12        0.16        2.00      2.00 o 
  -3  -4  12        0.89        1.17      2.06 o 
  -2  -4  12        7.84        4.75      2.56 o 
  -1  -4  12       13.70       15.80      3.02 o 
   0  -4  12       84.57       76.00      3.65 o 
   1  -4  12       56.82       46.87      4.83 o 
   2  -4  12      189.23      205.89      7.86 o 
   3  -4  12       92.43      100.58      6.13 o 
   4  -4  12      238.51      264.59      8.84 o 
   5  -4  12        5.30       12.18      3.12 o 
   6  -4  12       32.61       30.63      3.55 o 
  -5  -3  12        1.32        1.96      2.33 o 
  -4  -3  12       64.94       75.60      4.42 o 
  -3  -3  12       34.49       45.77      3.62 o 
  -2  -3  12       37.48       35.89      3.48 o 
  -1  -3  12      133.82      124.67      5.63 o 
   0  -3  12      509.91      518.23      7.41 o 
   1  -3  12     1033.00      978.28     14.11 o 
   2  -3  12        4.53        4.71      2.44 o 
   3  -3  12       66.32       74.46      4.46 o 
   4  -3  12        9.15       10.93      2.29 o 
   5  -3  12       22.47       21.71      2.87 o 
   6  -3  12       13.23       14.64      2.26 o 
  -6  -2  12        0.14        0.68      1.59 o 
  -5  -2  12       11.31        0.55      2.27 o 
  -4  -2  12        0.03        1.11      2.26 o 
  -3  -2  12       85.13       73.61      4.41 o 
  -2  -2  12       36.88       30.62      3.04 o 
  -1  -2  12       51.41       51.77      3.83 o 
   0  -2  12        1.62        2.94      1.57 o 
   1  -2  12        1.60        1.53      2.24 o 
   2  -2  12        5.24        2.86      1.88 o 
   3  -2  12        9.05       10.77      1.94 o 
   4  -2  12        0.33        0.80      1.55 o 
   5  -2  12        0.64        0.00      1.58 o 
   6  -2  12        1.32        3.59      1.29 o 
  -6  -1  12        3.77        4.30      1.70 o 
  -5  -1  12        1.67        2.10      2.10 o 
  -4  -1  12        0.00        1.81      2.13 o 
  -3  -1  12        3.50        2.43      1.66 o 
  -2  -1  12      139.82      130.24      3.63 o 
  -1  -1  12      818.35      799.37     12.10 o 
   0  -1  12        1.36        1.37      1.66 o 
   1  -1  12       78.88       59.05      1.73 o 
   2  -1  12       13.76       15.36      1.93 o 
   3  -1  12       56.61       49.48      3.12 o 
   4  -1  12       21.76       22.56      2.51 o 
   5  -1  12        0.98        3.09      1.27 o 
   6  -1  12        0.34        0.51      1.13 o 
  -7   0  12        1.10        2.43      1.95 o 
  -6   0  12        3.54        6.18      2.06 o 
  -5   0  12        0.71        3.43      1.88 o 
  -4   0  12        2.50        0.87      1.91 o 
  -3   0  12       15.31       18.96      2.76 o 
  -2   0  12       15.11       16.25      2.86 o 
  -1   0  12        1.89        4.02      1.74 o 
   0   0  12        0.82        0.32      1.37 o 
   1   0  12        7.71        8.09      1.86 o 
   2   0  12        1.97        2.60      1.70 o 
   3   0  12        0.13        1.62      1.62 o 
   4   0  12        0.92        0.88      1.48 o 
   5   0  12        3.78        3.44      1.66 o 
   6   0  12        0.94        1.82      1.21 o 
  -7   1  12        0.23        1.79      1.62 o 
  -6   1  12        0.47        1.64      1.97 o 
  -5   1  12        0.03        1.96      2.27 o 
  -4   1  12       18.54       20.31      2.66 o 
  -3   1  12      270.59      288.14      7.45 o 
  -2   1  12        0.53        2.22      1.69 o 
  -1   1  12       34.15       36.32      3.14 o 
   0   1  12       28.09       25.39      1.89 o 
   1   1  12       18.73       15.95      2.36 o 
   2   1  12       36.81       35.29      3.09 o 
   3   1  12       10.65        9.25      2.21 o 
   4   1  12        4.56        5.16      1.60 o 
   5   1  12        0.11        0.41      1.24 o 
  -7   2  12        3.92        8.40      2.22 o 
  -6   2  12        1.75        3.10      2.05 o 
  -5   2  12       19.60       22.50      3.47 o 
  -4   2  12       45.32       52.04      4.02 o 
  -3   2  12        0.22        0.51      2.25 o 
  -2   2  12       47.51       47.04      3.51 o 
  -1   2  12        2.80        2.37      2.00 o 
   0   2  12       42.01       29.23     20.77 o 
   1   2  12       67.95       55.20      2.05 o 
   2   2  12        0.64        0.17      1.86 o 
   3   2  12        8.93       11.21      2.51 o 
   4   2  12        0.00        0.16      1.60 o 
   5   2  12        0.71        0.14      1.50 o 
  -7   3  12       12.42        9.59      2.88 o 
  -6   3  12       17.14        4.72      2.20 o 
  -5   3  12      180.31      197.09      6.80 o 
  -4   3  12      162.66      151.29      2.44 o 
  -3   3  12      125.83      140.64      5.92 o 
  -2   3  12      660.92      684.44     11.68 o 
  -1   3  12        0.16        1.16      2.27 o 
   0   3  12      570.92      689.37     35.47 o 
   1   3  12        2.70        3.95      2.48 o 
   2   3  12       65.39       85.47      4.69 o 
   3   3  12       11.82       18.85      2.29 o 
   4   3  12        2.81        0.77      2.19 o 
  -7   4  12        2.24        1.11      2.34 o 
  -6   4  12        2.20        5.24      2.01 o 
  -5   4  12        1.05        0.38      2.11 o 
  -4   4  12        1.88        1.18      2.43 o 
  -3   4  12       25.42       27.45      3.33 o 
  -2   4  12        1.74        2.30      2.19 o 
  -1   4  12        9.74       15.49      2.41 o 
   0   4  12        9.89       10.69      4.98 o 
   1   4  12        5.00        0.34      1.60 o 
   2   4  12        0.26        3.41      1.46 o 
   3   4  12        2.33        6.59      2.00 o 
  -7   5  12        0.09        1.27      2.02 o 
  -6   5  12        5.18        7.18      2.22 o 
  -5   5  12        4.84        7.84      2.88 o 
  -4   5  12        3.54        2.88      2.58 o 
  -3   5  12       14.28       17.16      2.67 o 
  -2   5  12        7.83       10.43      2.34 o 
  -1   5  12       20.28       25.54      3.20 o 
   0   5  12        9.84       13.77      4.38 o 
   1   5  12        0.08        1.25      1.82 o 
   2   5  12        0.01        3.49      1.83 o 
  -7   6  12        0.16        2.09      1.65 o 
  -6   6  12        1.87        2.19      2.00 o 
  -5   6  12        5.40        9.40      2.63 o 
  -4   6  12        0.16        1.79      2.21 o 
  -3   6  12        1.71        2.24      2.06 o 
  -2   6  12        2.67        0.73      2.33 o 
  -1   6  12        0.01        3.69      1.82 o 
   0   6  12        0.82        1.33      1.37 o 
   1   6  12        0.28        0.71      1.89 o 
  -6   7  12        2.20        4.05      1.94 o 
  -5   7  12        0.01        0.40      2.19 o 
  -4   7  12       12.49       11.20      2.59 o 
  -3   7  12       50.06       53.73      3.88 o 
  -2   7  12        0.27        1.11      2.43 o 
  -1   7  12       10.63       17.38      2.43 o 
   0  -7  13        0.01        1.20      3.73 o 
   1  -7  13        0.40        1.96      3.19 o 
   2  -7  13        0.17        0.71      2.97 o 
   3  -7  13       15.29        4.25      4.31 o 
   4  -7  13        0.04        3.85      3.05 o 
  -2  -6  13        0.31        2.30      2.30 o 
  -1  -6  13        6.74        3.77      2.25 o 
   0  -6  13       10.53       11.57      2.07 o 
   1  -6  13        1.21        0.90      2.93 o 
   2  -6  13        0.03        2.26      2.73 o 
   3  -6  13       47.59       53.83      5.37 o 
   4  -6  13       18.67       23.00      4.53 o 
   5  -6  13        1.96        6.68      3.05 o 
  -3  -5  13        0.32        1.79      1.97 o 
  -2  -5  13        1.06        1.05      1.93 o 
  -1  -5  13        7.34        0.45      1.68 o 
   0  -5  13       22.99       10.03      6.47 o 
   1  -5  13       26.18       18.30      3.51 o 
   2  -5  13        0.48        0.56      3.21 o 
   3  -5  13       19.50       14.71      4.28 o 
   4  -5  13       10.72       16.76      3.71 o 
   5  -5  13        0.19        4.31      2.26 o 
   6  -5  13        0.09        2.40      2.40 o 
  -4  -4  13        0.57        0.17      2.07 o 
  -3  -4  13       44.55       46.61      3.92 o 
  -2  -4  13        4.33        7.74      2.52 o 
  -1  -4  13      111.10       86.14      5.17 o 
   0  -4  13       14.36       16.93      2.16 o 
   1  -4  13      472.35      423.18     10.81 o 
   2  -4  13      267.83      261.89      8.85 o 
   3  -4  13      127.33      126.96      6.77 o 
   4  -4  13       72.54       81.86      5.45 o 
   5  -4  13       76.95       89.04      6.03 o 
   6  -4  13       61.79       61.02      4.45 o 
  -5  -3  13        3.27        4.78      1.93 o 
  -4  -3  13       20.11       20.62      2.87 o 
  -3  -3  13        0.01        3.00      1.66 o 
  -2  -3  13        2.97        0.80      2.31 o 
  -1  -3  13        4.57        0.40      2.61 o 
   0  -3  13       62.14       57.51      3.71 o 
   1  -3  13        2.21        4.48      3.09 o 
   2  -3  13       13.33       11.07      3.23 o 
   3  -3  13       63.69       55.87      4.19 o 
   4  -3  13        0.59        5.06      2.16 o 
   5  -3  13        5.20        8.86      2.35 o 
   6  -3  13        6.38       13.34      2.15 o 
  -5  -2  13        1.44        1.54      2.22 o 
  -4  -2  13        1.71        7.43      2.22 o 
  -3  -2  13        0.50        6.80      2.31 o 
  -2  -2  13        6.63        7.02      2.47 o 
  -1  -2  13        0.01        1.31      1.94 o 
   0  -2  13       49.64       56.71      2.88 o 
   1  -2  13       87.69       79.12      4.63 o 
   2  -2  13        8.18        5.39      2.22 o 
   3  -2  13        1.09        2.73      2.00 o 
   4  -2  13        3.80        2.24      2.02 o 
   5  -2  13        1.12        1.11      1.72 o 
   6  -2  13        0.00        0.14      1.38 o 
  -6  -1  13       38.52       31.40      2.25 o 
  -5  -1  13        9.96       10.65      2.73 o 
  -4  -1  13       25.76       39.75      3.35 o 
  -3  -1  13       40.19       44.04      3.65 o 
  -2  -1  13      347.03      377.53      9.07 o 
  -1  -1  13      311.37      307.61      8.13 o 
   0  -1  13        9.55        3.82      5.75 o 
   1  -1  13        2.52        3.49      1.77 o 
   2  -1  13        1.79        2.07      1.69 o 
   3  -1  13        8.45        4.24      2.03 o 
   4  -1  13        1.08        0.65      1.86 o 
   5  -1  13        0.01        0.44      1.46 o 
   6  -1  13        0.00        0.38      1.09 o 
  -6   0  13        0.42        2.67      1.76 o 
  -5   0  13        5.69        5.78      2.17 o 
  -4   0  13       26.93       20.87      1.93 o 
  -3   0  13        9.26        1.64      2.14 o 
  -2   0  13       24.21       27.78      3.57 o 
  -1   0  13       20.18       16.61      1.76 o 
   0   0  13        6.19        6.17      1.31 o 
   1   0  13        0.02        0.34      1.88 o 
   2   0  13        1.12        3.86      1.74 o 
   3   0  13        1.13        1.47      1.56 o 
   4   0  13        0.82        0.31      1.51 o 
   5   0  13        0.03        1.57      1.57 o 
  -7   1  13        0.29        4.42      1.86 o 
  -6   1  13        0.02        0.18      1.84 o 
  -5   1  13        1.92        6.08      2.29 o 
  -4   1  13       47.77       62.45      4.04 o 
  -3   1  13      169.77      198.16      6.87 o 
  -2   1  13        1.18        1.74      2.15 o 
  -1   1  13        6.67        2.22      1.99 o 
   0   1  13        3.46        2.33      1.87 o 
   1   1  13       17.42       16.36      2.56 o 
   2   1  13        4.22        7.84      1.91 o 
   3   1  13        1.04        4.86      1.69 o 
   4   1  13        0.19        0.61      1.56 o 
   5   1  13        2.83        3.74      1.51 o 
  -7   2  13        0.01        0.38      2.02 o 
  -6   2  13        6.45        4.78      2.30 o 
  -5   2  13        0.68        5.28      2.09 o 
  -4   2  13        0.53        1.13      2.41 o 
  -3   2  13        0.05        2.29      2.29 o 
  -2   2  13        0.73        1.99      1.99 o 
  -1   2  13        0.00        1.55      1.88 o 
   0   2  13       13.93       15.22      2.04 o 
   1   2  13        3.58        5.33      1.93 o 
   2   2  13       18.07       25.88      2.88 o 
   3   2  13        2.95        3.92      1.85 o 
   4   2  13        4.99        6.92      1.94 o 
  -7   3  13        6.12        6.76      2.38 o 
  -6   3  13        2.21        4.93      2.38 o 
  -5   3  13        1.38        5.10      2.30 o 
  -4   3  13        4.66        5.94      2.62 o 
  -3   3  13      174.09      177.20      6.92 o 
  -2   3  13       45.82       47.67      4.37 o 
  -1   3  13       54.54       59.79      4.26 o 
   0   3  13       69.71       81.01      5.09 o 
   1   3  13        1.38        0.87      2.37 o 
   2   3  13       75.31      104.88      5.16 o 
   3   3  13        1.69        0.67      1.89 o 
   4   3  13        7.28       12.75      2.07 o 
  -7   4  13        1.66        2.41      2.35 o 
  -6   4  13        5.66        7.12      2.36 o 
  -5   4  13       13.52       21.68      2.97 o 
  -4   4  13        5.26        5.67      2.42 o 
  -3   4  13       24.88       23.14      1.88 o 
  -2   4  13        2.59        0.76      2.19 o 
  -1   4  13      106.27       83.96      5.01 o 
   0   4  13       57.39       66.23      9.65 o 
   1   4  13        6.15       12.47      2.59 o 
   2   4  13       13.18        1.41      1.86 o 
   3   4  13        0.36        2.64      1.60 o 
  -7   5  13       15.49       20.54      2.80 o 
  -6   5  13        0.00        1.68      2.01 o 
  -5   5  13       12.67       13.39      2.85 o 
  -4   5  13        6.36        8.61      2.52 o 
  -3   5  13        8.17       10.31      2.59 o 
  -2   5  13       10.24        5.02      2.24 o 
  -1   5  13       30.70       21.31      2.65 o 
   0   5  13        0.00        0.45      1.21 o 
   1   5  13        0.21        0.91      1.95 o 
   2   5  13        0.20        0.52      1.68 o 
  -6   6  13        0.78        0.76      2.10 o 
  -5   6  13        0.10        0.89      2.45 o 
  -4   6  13        0.22        0.61      1.96 o 
  -3   6  13       27.37       29.51      3.55 o 
  -2   6  13       31.81       35.76      4.00 o 
  -1   6  13        3.21        4.95      2.64 o 
   0   6  13        1.68        2.22      1.27 o 
  -5   7  13        0.02        2.29      2.29 o 
  -4   7  13        2.15        0.00      2.00 o 
  -3   7  13       16.51       14.87      2.83 o 
  -2   7  13        6.21        6.15      2.22 o 
   1  -7  14        4.22        1.30      3.45 o 
   2  -7  14        2.14        3.49      3.26 o 
   3  -7  14        9.89       11.46      3.63 o 
  -1  -6  14        2.34        1.18      2.23 o 
   0  -6  14        4.91        6.82      2.07 o 
   1  -6  14        0.01        3.28      3.28 o 
   2  -6  14        3.11        2.00      3.36 o 
   3  -6  14        4.19        1.38      2.97 o 
   4  -6  14        3.97        0.66      3.30 o 
  -2  -5  14        9.73        5.44      2.39 o 
  -1  -5  14        3.75        1.15      2.11 o 
   0  -5  14        4.75        2.89      1.75 o 
   1  -5  14        7.50        4.52      3.42 o 
   2  -5  14        1.12        2.70      2.90 o 
   3  -5  14        4.31        1.53      3.08 o 
   4  -5  14        1.68        3.92      2.95 o 
   5  -5  14        0.38        2.48      2.48 o 
  -4  -4  14        1.91        3.83      1.58 o 
  -3  -4  14       14.22       15.61      2.77 o 
  -2  -4  14        9.41        6.97      3.02 o 
  -1  -4  14        0.43        2.02      2.43 o 
   0  -4  14        0.40        0.61      1.54 o 
   1  -4  14       34.84       32.69      4.08 o 
   2  -4  14       27.78       19.47      4.00 o 
   3  -4  14       14.67       11.26      3.21 o 
   4  -4  14        4.20        3.32      3.02 o 
   5  -4  14        8.87        4.26      2.65 o 
  -4  -3  14        0.75        1.02      1.63 o 
  -3  -3  14       23.47       24.66      2.93 o 
  -2  -3  14       11.53        9.71      2.81 o 
  -1  -3  14       59.73       50.16      4.19 o 
   0  -3  14        5.92        7.29      1.93 o 
   1  -3  14       63.95       54.52      4.48 o 
   2  -3  14        4.72        3.30      2.63 o 
   3  -3  14       87.16       77.23      5.19 o 
   4  -3  14        6.11        1.85      2.54 o 
   5  -3  14       48.61       39.17      3.89 o 
  -5  -2  14       13.48       22.77      2.90 o 
  -4  -2  14        0.38        0.00      2.13 o 
  -3  -2  14       20.72       19.80      3.00 o 
  -2  -2  14       23.48       22.76      2.92 o 
  -1  -2  14      390.98      354.03      9.42 o 
   0  -2  14       18.40       20.38      2.22 o 
   1  -2  14      140.72      124.48      5.92 o 
   2  -2  14        1.34        2.01      2.01 o 
   3  -2  14      118.35      123.81      5.65 o 
   4  -2  14       19.01       17.76      2.58 o 
   5  -2  14        0.95        1.48      1.68 o 
  -6  -1  14        0.09        2.07      2.13 o 
  -5  -1  14        0.68        5.22      2.05 o 
  -4  -1  14       36.04       30.46      3.48 o 
  -3  -1  14        9.46        6.53      2.70 o 
  -2  -1  14        2.61        5.02      2.84 o 
  -1  -1  14        6.08        1.72      2.49 o 
   0  -1  14       15.30       19.36      2.00 o 
   1  -1  14        7.17        2.15      2.15 o 
   2  -1  14        0.22        2.45      1.86 o 
   3  -1  14        3.81        1.09      2.19 o 
   4  -1  14        2.13        1.01      1.81 o 
   5  -1  14        1.64        0.45      1.82 o 
  -6   0  14        0.50        1.55      2.27 o 
  -5   0  14        0.05        1.01      2.36 o 
  -4   0  14        6.96        5.94      2.61 o 
  -3   0  14       68.28       76.10      4.90 o 
  -2   0  14        5.67        5.42      2.50 o 
  -1   0  14        0.91        3.87      1.89 o 
   0   0  14        2.94        3.78      1.42 o 
   1   0  14       49.64       50.05      3.55 o 
   2   0  14       32.67       26.90      3.08 o 
   3   0  14        0.08        1.92      1.71 o 
   4   0  14        0.47        1.14      1.64 o 
   5   0  14        0.15        2.15      1.38 o 
  -6   1  14        0.00        1.58      2.10 o 
  -5   1  14        2.07        3.77      2.33 o 
  -4   1  14      108.12      126.67      5.80 o 
  -3   1  14       21.40       26.96      3.25 o 
  -2   1  14       19.03       19.30      2.77 o 
  -1   1  14        1.88        1.94      1.94 o 
   0   1  14        7.64        4.81      1.58 o 
   1   1  14       20.44       21.06      2.95 o 
   2   1  14        5.57        2.34      1.70 o 
   3   1  14        0.64        3.08      1.56 o 
   4   1  14        0.23        2.06      1.54 o 
  -7   2  14        0.16        0.56      1.93 o 
  -6   2  14        0.26        0.00      2.32 o 
  -5   2  14       17.54       17.87      3.65 o 
  -4   2  14        4.26        7.79      2.23 o 
  -3   2  14        0.08        1.14      1.93 o 
  -2   2  14        1.85        1.50      2.04 o 
  -1   2  14        2.46        0.76      2.32 o 
   0   2  14       61.80       59.18      3.74 o 
   1   2  14        6.24        5.53      2.22 o 
   2   2  14        0.87        1.26      2.00 o 
   3   2  14        1.98        1.02      1.55 o 
   4   2  14        1.79        1.54      1.67 o 
  -7   3  14        0.05        0.75      2.02 o 
  -6   3  14       40.97       42.79      3.53 o 
  -5   3  14       73.81       64.86      3.54 o 
  -4   3  14       10.04        2.79      2.34 o 
  -3   3  14       53.62       48.48      3.90 o 
  -2   3  14        0.05        1.35      2.12 o 
  -1   3  14      226.88      231.27      7.68 o 
   0   3  14       16.35       15.88      2.25 o 
   1   3  14       67.77       46.89      2.20 o 
   2   3  14       25.76       28.00      3.59 o 
   3   3  14        1.36        0.33      2.21 o 
  -6   4  14        1.45        1.52      2.30 o 
  -5   4  14        0.35        2.34      2.34 o 
  -4   4  14        9.73       13.89      2.64 o 
  -3   4  14       24.88       25.75      2.94 o 
  -2   4  14       50.51       59.42      4.40 o 
  -1   4  14       46.71       56.01      4.41 o 
   0   4  14        5.89        4.64      1.71 o 
   1   4  14       46.49       57.78      4.12 o 
   2   4  14        1.59        4.46      1.57 o 
  -6   5  14        4.89        3.59      2.63 o 
  -5   5  14        8.57        9.71      2.91 o 
  -4   5  14        5.07        4.67      2.58 o 
  -3   5  14        0.57        3.07      2.37 o 
  -2   5  14        5.38       11.88      2.35 o 
  -1   5  14        0.34        0.99      2.13 o 
   0   5  14        0.00        1.05      1.40 o 
   1   5  14        2.12        4.98      2.15 o 
  -5   6  14        2.50        1.28      2.50 o 
  -4   6  14        3.06        2.46      2.46 o 
  -3   6  14       10.85       15.53      2.57 o 
  -2   6  14       11.71        9.04      2.95 o 
  -1   6  14        0.43        0.77      1.87 o 
   0  -6  15        0.05        0.64      1.97 o 
   1  -6  15        5.24        4.68      3.63 o 
   2  -6  15        4.34        2.33      3.40 o 
   3  -6  15        2.63        1.36      3.60 o 
  -2  -5  15        1.31        1.29      2.24 o 
  -1  -5  15        6.57        0.48      2.73 o 
   0  -5  15       24.07       16.41      2.50 o 
   1  -5  15        0.03        4.27      2.23 o 
   2  -5  15        0.43        0.86      2.68 o 
   3  -5  15        0.04        1.57      3.24 o 
   4  -5  15        0.16        0.60      2.93 o 
  -3  -4  15        0.72        2.31      1.84 o 
  -2  -4  15       11.17        9.51      2.73 o 
  -1  -4  15        0.99        2.56      2.56 o 
   0  -4  15        3.03        6.02      1.88 o 
   1  -4  15       23.11       21.82      3.48 o 
   2  -4  15        6.16        2.55      2.86 o 
   3  -4  15        0.69        0.00      2.51 o 
   4  -4  15        0.04        2.48      2.48 o 
   5  -4  15        3.26        2.56      2.49 o 
  -4  -3  15        0.66        1.84      1.96 o 
  -3  -3  15        0.29        2.40      2.40 o 
  -2  -3  15        0.21        1.09      2.31 o 
  -1  -3  15        2.34        3.11      2.37 o 
   0  -3  15       17.32       14.98      2.12 o 
   1  -3  15       14.37        9.44      2.82 o 
   2  -3  15       14.05       12.77      2.90 o 
   3  -3  15        5.12        5.90      2.91 o 
   4  -3  15       12.91        8.46      2.36 o 
   5  -3  15       12.88        9.10      2.23 o 
  -5  -2  15        5.44       10.19      2.20 o 
  -4  -2  15        2.78        3.31      2.14 o 
  -3  -2  15        8.94        8.44      2.91 o 
  -2  -2  15        2.40        0.00      2.24 o 
  -1  -2  15      147.42      132.94      6.06 o 
   0  -2  15       44.09       39.92      2.74 o 
   1  -2  15        0.28        2.76      2.76 o 
   2  -2  15        4.81        5.14      2.40 o 
   3  -2  15        1.99        4.75      2.23 o 
   4  -2  15        5.30        8.16      2.25 o 
   5  -2  15        2.92        1.31      1.99 o 
  -5  -1  15        1.46        1.20      1.99 o 
  -4  -1  15        3.40        3.54      2.49 o 
  -3  -1  15        9.78       12.94      2.68 o 
  -2  -1  15       23.45       16.03      3.14 o 
  -1  -1  15        5.71        5.25      2.50 o 
   0  -1  15       40.75       23.20     15.27 o 
   1  -1  15       55.52       55.86      4.10 o 
   2  -1  15       26.21       24.21      3.01 o 
   3  -1  15       14.19       19.79      2.71 o 
   4  -1  15        6.47        9.82      2.08 o 
  -6   0  15        0.12        0.97      1.98 o 
  -5   0  15        8.74       12.85      2.48 o 
  -4   0  15       12.28        1.63      2.54 o 
  -3   0  15      259.60      258.62      8.25 o 
  -2   0  15       31.86       30.44      3.54 o 
  -1   0  15       39.61       30.12      1.81 o 
   0   0  15        3.36        3.81      2.49 o 
   1   0  15       30.79       27.76      3.27 o 
   2   0  15       12.21       11.81      2.60 o 
   3   0  15        0.51        2.76      1.57 o 
   4   0  15        0.59        0.83      1.56 o 
  -6   1  15        0.41        2.57      1.95 o 
  -5   1  15        1.56        1.20      2.37 o 
  -4   1  15        1.74        0.40      2.92 o 
  -3   1  15        3.80        5.35      2.69 o 
  -2   1  15        2.21        2.74      2.22 o 
  -1   1  15        0.03        4.33      1.97 o 
   0   1  15        0.01        1.14      1.40 o 
   1   1  15        1.86        2.35      2.20 o 
   2   1  15        3.86        0.37      2.30 o 
   3   1  15        2.32        2.84      2.01 o 
   4   1  15        1.38        2.22      1.51 o 
  -6   2  15        2.26        0.18      2.28 o 
  -5   2  15       71.52       72.77      5.10 o 
  -4   2  15       18.87       18.01      3.13 o 
  -3   2  15        0.14        0.60      1.97 o 
  -2   2  15        3.03        5.15      1.71 o 
  -1   2  15        8.99        8.96      2.22 o 
   0   2  15       11.09       10.88      1.87 o 
   1   2  15        0.18        1.18      1.73 o 
   2   2  15        4.43        1.83      1.83 o 
   3   2  15        0.00        0.86      1.51 o 
  -6   3  15        7.73        9.27      2.89 o 
  -5   3  15        0.35        1.20      2.29 o 
  -4   3  15        0.99        0.62      2.20 o 
  -3   3  15       26.83       25.61      3.42 o 
  -2   3  15        1.93        3.25      2.09 o 
  -1   3  15       11.67       11.36      2.94 o 
   0   3  15        0.04        1.02      1.54 o 
   1   3  15       23.49       19.56      3.23 o 
   2   3  15        1.77        0.73      2.26 o 
  -6   4  15        3.37        1.88      2.05 o 
  -5   4  15        0.30        0.40      2.20 o 
  -4   4  15        0.15        2.50      2.50 o 
  -3   4  15        8.65       14.73      2.49 o 
  -2   4  15        1.06        1.45      2.48 o 
  -1   4  15       14.93       21.69      3.42 o 
   0   4  15       10.47       13.76      2.49 o 
   1   4  15       16.42       22.09      3.35 o 
  -5   5  15        1.28        1.04      2.13 o 
  -4   5  15       17.50       18.48      3.24 o 
  -3   5  15       16.27       15.12      3.22 o 
  -2   5  15        3.42        4.11      2.31 o 
  -1   5  15        5.93        6.65      2.33 o 
   0   5  15        1.02        2.94      2.90 o 
  -4   6  15       21.93       23.27      3.31 o 
  -3   6  15        1.19        3.38      2.28 o 
  -2   6  15        3.88        4.12      2.37 o 
  -1  -5  16        1.79        4.16      2.12 o 
   0  -5  16        6.77        4.62      1.72 o 
   1  -5  16        0.05        2.37      2.55 o 
   2  -5  16        7.33        6.98      2.83 o 
   3  -5  16        0.76        1.75      2.69 o 
  -2  -4  16        4.28        0.22      2.57 o 
  -1  -4  16       12.05        6.50      2.98 o 
   0  -4  16        0.84        0.17      1.94 o 
   1  -4  16        3.57        4.05      2.58 o 
   2  -4  16        0.49        0.77      2.32 o 
   3  -4  16        4.44        2.80      2.62 o 
   4  -4  16        1.09        1.68      2.68 o 
  -3  -3  16        0.82        2.38      2.38 o 
  -2  -3  16        0.15        2.87      1.64 o 
  -1  -3  16        0.99        3.18      2.22 o 
   0  -3  16       10.55        8.27      1.95 o 
   1  -3  16        0.08        0.00      2.26 o 
   2  -3  16        1.28        6.69      1.91 o 
   3  -3  16        1.83        1.38      2.27 o 
   4  -3  16        0.92        3.39      1.91 o 
  -4  -2  16        3.84        2.06      2.29 o 
  -3  -2  16        4.37        4.48      2.25 o 
  -2  -2  16        4.17        5.38      2.31 o 
  -1  -2  16        6.27        2.40      3.03 o 
   0  -2  16       15.69       16.55      2.03 o 
   1  -2  16        5.77        6.53      2.21 o 
   2  -2  16        0.06        2.04      2.04 o 
   3  -2  16        1.23        0.00      2.13 o 
   4  -2  16        1.42        0.57      1.97 o 
  -4  -1  16        2.66        1.87      2.19 o 
  -3  -1  16       23.68       24.05      3.22 o 
  -2  -1  16       61.47       49.39      4.22 o 
  -1  -1  16        1.14        1.68      2.33 o 
   0  -1  16       30.03       26.53      2.32 o 
   1  -1  16       11.73        2.47      2.47 o 
   2  -1  16       39.64       32.62      3.46 o 
   3  -1  16        0.90        1.19      1.94 o 
   4  -1  16       14.37       16.20      2.66 o 
  -5   0  16        0.08        4.05      2.05 o 
  -4   0  16       11.47        1.23      2.13 o 
  -3   0  16       23.09       24.99      3.24 o 
  -2   0  16        0.73        2.06      2.11 o 
  -1   0  16        7.23        4.75      2.30 o 
   0   0  16        4.06        3.44      1.63 o 
   1   0  16        0.00        0.83      2.42 o 
   2   0  16        0.12        1.82      1.88 o 
   3   0  16        0.39        2.99      1.57 o 
  -5   1  16        9.94       12.66      2.90 o 
  -4   1  16        4.89        1.21      2.05 o 
  -3   1  16        0.03        2.01      2.01 o 
  -2   1  16        6.06        0.81      2.31 o 
  -1   1  16       29.95       31.05      3.53 o 
   0   1  16        1.76        4.21      2.48 o 
   1   1  16        2.24        5.12      2.31 o 
   2   1  16        0.39        0.40      2.01 o 
   3   1  16        2.98        4.09      2.09 o 
  -5   2  16       23.08       21.59      3.65 o 
  -4   2  16        0.02        2.67      2.67 o 
  -3   2  16        0.02        2.31      2.31 o 
  -2   2  16        6.34        7.36      2.52 o 
  -1   2  16       17.37       13.81      2.42 o 
   0   2  16        0.00        0.01      1.33 o 
   1   2  16        1.54        1.82      2.00 o 
   2   2  16        0.01        2.00      2.00 o 
  -5   3  16        1.11        2.15      2.30 o 
  -4   3  16        0.25        1.41      1.86 o 
  -3   3  16        3.43        4.94      2.40 o 
  -2   3  16        0.71        3.11      2.19 o 
  -1   3  16        3.86        5.85      2.39 o 
   0   3  16        6.42        1.02      1.19 o 
   1   3  16        7.01        6.86      2.35 o 
  -5   4  16        0.05        0.98      2.03 o 
  -4   4  16        0.50        1.03      2.24 o 
  -3   4  16        8.84        0.20      2.31 o 
  -2   4  16       23.11       18.38      3.30 o 
  -1   4  16        0.29        2.32      2.32 o 
   0   4  16        8.90        4.81      1.82 o 
  -4   5  16        4.42        5.06      2.27 o 
  -3   5  16        2.69        2.87      2.08 o 
  -2   5  16        5.22        8.17      2.38 o 
  -1   5  16        0.36        2.35      2.35 o 
  -1  -4  17       33.38       16.34      3.00 o 
   0  -4  17        0.13        2.38      2.16 o 
   1  -4  17        9.48        9.48      2.94 o 
   2  -4  17        2.52        0.25      2.62 o 
  -2  -3  17        6.02        4.99      2.49 o 
  -1  -3  17       20.83       16.05      2.71 o 
   0  -3  17        0.02        0.46      1.54 o 
   1  -3  17        0.03        0.71      2.32 o 
   2  -3  17        1.22        2.65      2.65 o 
   3  -3  17        0.00        0.70      2.13 o 
  -3  -2  17       13.74       13.37      2.54 o 
  -2  -2  17        0.51        1.72      2.15 o 
  -1  -2  17        6.28        8.83      2.52 o 
   0  -2  17        0.03        0.21      2.73 o 
   1  -2  17        0.02        1.85      2.15 o 
   2  -2  17        3.37        1.80      2.31 o 
   3  -2  17        1.87        0.63      2.18 o 
  -4  -1  17        0.13        2.22      2.38 o 
  -3  -1  17        2.55        0.41      2.20 o 
  -2  -1  17        2.19        1.47      2.46 o 
  -1  -1  17        3.68        1.71      2.01 o 
   0  -1  17        5.16        0.70      1.63 o 
   1  -1  17        1.60        2.56      2.56 o 
   2  -1  17        0.18        2.49      2.49 o 
   3  -1  17        3.14        0.99      2.22 o 
  -4   0  17        0.14        0.00      2.16 o 
  -3   0  17       22.60       20.85      3.12 o 
  -2   0  17        8.88        8.29      2.53 o 
  -1   0  17       11.58        9.52      2.57 o 
   0   0  17        4.92        2.47      1.62 o 
   1   0  17       22.73       13.65      3.41 o 
   2   0  17        5.98        4.48      2.21 o 
   3   0  17       11.49        3.88      1.73 o 
  -4   1  17        4.78        4.96      2.45 o 
  -3   1  17        0.17        1.61      2.21 o 
  -2   1  17        0.18        2.16      2.16 o 
  -1   1  17        5.73        0.21      2.51 o 
   0   1  17       13.39       13.50      2.02 o 
   1   1  17        2.68        2.29      2.21 o 
   2   1  17        2.30        0.58      2.10 o 
  -4   2  17        0.05        0.98      2.23 o 
  -3   2  17        8.94       13.10      2.36 o 
  -2   2  17        0.82        0.60      2.22 o 
  -1   2  17       11.49       15.14      2.67 o 
   0   2  17        1.80        1.18      2.09 o 
   1   2  17        2.32        0.81      2.11 o 
  -4   3  17        0.63        1.77      2.06 o 
  -3   3  17        1.93        1.21      2.32 o 
  -2   3  17        1.56        2.27      2.27 o 
  -1   3  17        2.79        5.65      2.14 o 
   0   3  17        0.02        1.17      1.38 o 
  -4   4  17        0.00        2.72      1.75 o 
  -3   4  17        5.03        5.83      2.69 o 
  -2   4  17        0.73        4.30      2.11 o 
  -1   4  17        0.00        0.20      1.94 o 
  -1  -3  18        2.61        5.02      2.06 o 
   0  -3  18        2.95        2.54      1.61 o 
   1  -3  18        3.75        4.90      2.53 o 
  -2  -2  18        1.55        2.51      2.51 o 
  -1  -2  18        0.81        1.94      2.03 o 
   0  -2  18       11.75        7.12      2.01 o 
   1  -2  18       13.03       17.42      3.02 o 
   2  -2  18        0.43        1.54      2.00 o 
  -3  -1  18        0.37        2.05      2.05 o 
  -2  -1  18        1.28        1.45      2.16 o 
  -1  -1  18        5.85        6.61      2.29 o 
   0  -1  18        0.15        1.57      1.57 o 
   1  -1  18        3.68        3.07      2.23 o 
   2  -1  18        5.82        6.29      2.12 o 
  -3   0  18        0.55        0.79      2.16 o 
  -2   0  18        7.40        5.30      2.45 o 
  -1   0  18       13.72       13.03      2.79 o 
   0   0  18        0.47        1.23      1.49 o 
   1   0  18        6.19        2.53      1.93 o 
  -3   1  18        3.00        1.98      1.98 o 
  -2   1  18        0.08        1.85      1.85 o 
  -1   1  18        1.57        3.55      2.16 o 
   0   1  18        2.96        1.22      1.89 o 
   1   1  18        0.16        1.62      2.16 o 
  -3   2  18        7.26        0.57      1.92 o 
  -2   2  18        3.00        1.41      2.22 o 
  -1   2  18        1.02        1.65      2.06 o 
   0   2  18        0.03        3.16      1.38 o 
  -2   3  18        1.19        1.41      2.35 o 
                                                 
